# Supplementary material for: Cerebrospinal fluid markers link to synaptic plasticity responses and Alzheimer’s disease genetic pathways
Source: Mol Neurodegener. 2025 Oct 13;20:107. doi: 10.1186/s13024-025-00899-w (PMC12519626; doi:10.1186/s13024-025-00899-w)
Supplement: Supplementary file 3 — Supplementary Material 3: Supplementary Table 2. Description of data: Detailed statistical results from between-group comparisons of synaptic marker concentrations in Aβ + groups relative to cognitively normal Aβ-/Tau- individuals, conducted separately in the Dementia Disease Initiation (DDI) and Amsterdam Dementia Cohort (ADC). The table also includes results from meta-analyses pooling effect sizes across cohorts. [file 13024_2025_899_MOESM3_ESM.xlsx]

## Sheet: All cases DDI
CSF biomarker	Variable	β	std.error	t	pvalue	adj.pvalue	95 % CI LL	95 % CI UL
14-3-3 ζ/δ	Age	0.22	0.04	5.538	0		0.142	0.298
14-3-3 ζ/δ	Aβ+/Tau-	0.28	0.116	2.418	0.016	0.022	0.052	0.507
14-3-3 ζ/δ	Aβ+/Tau+	1.344	0.085	15.888	0	0	1.177	1.51
14-3-3 ζ/δ	Intercept	-0.61	0.066	-9.31	0		-0.739	-0.481
14-3-3 ζ/δ	Sex (male)	0.006	0.072	0.084	0.933		-0.135	0.147
GAP-43	Age	0.016	0.044	0.353	0.724		-0.071	0.103
GAP-43	Aβ+/Tau-	0.039	0.129	0.303	0.762	0.81	-0.214	0.292
GAP-43	Aβ+/Tau+	1.396	0.094	14.842	0	0	1.211	1.581
GAP-43	Intercept	-0.575	0.073	-7.888	0		-0.718	-0.432
GAP-43	Sex (male)	-0.053	0.08	-0.661	0.509		-0.209	0.104
Neurogranin	Age	-0.014	0.045	-0.309	0.758		-0.102	0.075
Neurogranin	Aβ+/Tau-	0.023	0.13	0.174	0.862	0.862	-0.234	0.279
Neurogranin	Aβ+/Tau+	1.396	0.096	14.585	0	0	1.208	1.584
Neurogranin	Intercept	-0.504	0.074	-6.813	0		-0.649	-0.358
Neurogranin	Sex (male)	-0.202	0.081	-2.506	0.013		-0.361	-0.044
14-3-3 ε	Age	0.062	0.052	1.175	0.241		-0.041	0.165
14-3-3 ε	Aβ+/Tau-	-0.03	0.153	-0.198	0.843	0.862	-0.33	0.27
14-3-3 ε	Aβ+/Tau+	0.978	0.112	8.77	0	0	0.759	1.197
14-3-3 ε	Intercept	-0.309	0.086	-3.577	0		-0.479	-0.139
14-3-3 ε	Sex (male)	-0.231	0.094	-2.444	0.015		-0.416	-0.045
GDI-1	Age	0.183	0.048	3.786	0		0.088	0.278
GDI-1	Aβ+/Tau-	-0.134	0.142	-0.943	0.346	0.38	-0.412	0.145
GDI-1	Aβ+/Tau+	1.027	0.103	9.97	0	0	0.825	1.23
GDI-1	Intercept	-0.393	0.08	-4.918	0		-0.55	-0.236
GDI-1	Sex (male)	-0.06	0.087	-0.684	0.494		-0.231	0.112
β-synuclein	Age	0.093	0.049	1.887	0.06		-0.004	0.191
β-synuclein	Aβ+/Tau-	-0.318	0.152	-2.089	0.038	0.046	-0.618	-0.018
β-synuclein	Aβ+/Tau+	1.202	0.107	11.218	0	0	0.991	1.413
β-synuclein	Intercept	-0.399	0.083	-4.823	0		-0.562	-0.236
β-synuclein	Sex (male)	-0.165	0.091	-1.821	0.07		-0.344	0.013
Complexin-2	Age	0.067	0.051	1.297	0.196		-0.034	0.168
Complexin-2	Aβ+/Tau-	-0.323	0.149	-2.158	0.032	0.04	-0.617	-0.029
Complexin-2	Aβ+/Tau+	0.954	0.109	8.737	0	0	0.74	1.169
Complexin-2	Intercept	-0.361	0.085	-4.269	0		-0.528	-0.195
Complexin-2	Sex (male)	-0.005	0.092	-0.057	0.955		-0.187	0.177
γ-synuclein	Age	0.268	0.049	5.458	0		0.171	0.364
γ-synuclein	Aβ+/Tau-	-0.257	0.144	-1.785	0.075	0.088	-0.54	0.026
γ-synuclein	Aβ+/Tau+	0.847	0.105	8.096	0	0	0.641	1.053
γ-synuclein	Intercept	-0.291	0.081	-3.582	0		-0.45	-0.131
γ-synuclein	Sex (male)	-0.081	0.088	-0.92	0.358		-0.255	0.093
AP2B1	Age	0.114	0.051	2.256	0.025		0.015	0.214
AP2B1	Aβ+/Tau-	-0.482	0.148	-3.264	0.001	0.002	-0.772	-0.191
AP2B1	Aβ+/Tau+	0.894	0.108	8.291	0	0	0.682	1.106
AP2B1	Intercept	-0.251	0.084	-3.008	0.003		-0.416	-0.087
AP2B1	Sex (male)	-0.148	0.091	-1.625	0.105		-0.328	0.031
Syntaxin-1B	Age	0.128	0.053	2.402	0.017		0.023	0.233
Syntaxin-1B	Aβ+/Tau-	-0.438	0.155	-2.815	0.005	0.007	-0.743	-0.132
Syntaxin-1B	Aβ+/Tau+	0.741	0.114	6.525	0	0	0.518	0.965
Syntaxin-1B	Intercept	-0.183	0.088	-2.083	0.038		-0.356	-0.01
Syntaxin-1B	Sex (male)	-0.168	0.096	-1.746	0.082		-0.357	0.021
Chromogranin-A	Age	0.111	0.055	2.023	0.044		0.003	0.219
Chromogranin-A	Aβ+/Tau-	-0.499	0.16	-3.122	0.002	0.003	-0.813	-0.185
Chromogranin-A	Aβ+/Tau+	0.638	0.117	5.461	0	0	0.408	0.867
Chromogranin-A	Intercept	-0.142	0.09	-1.568	0.118		-0.32	0.036
Chromogranin-A	Sex (male)	-0.144	0.099	-1.46	0.145		-0.339	0.05
Syntaxin-7	Age	0.253	0.05	5.017	0		0.154	0.352
Syntaxin-7	Aβ+/Tau-	-0.571	0.147	-3.885	0	0	-0.859	-0.282
Syntaxin-7	Aβ+/Tau+	0.699	0.107	6.508	0	0	0.487	0.91
Syntaxin-7	Intercept	-0.197	0.083	-2.375	0.018		-0.361	-0.034
Syntaxin-7	Sex (male)	-0.056	0.091	-0.621	0.535		-0.235	0.122
NPTX1	Age	0.116	0.057	2.043	0.042		0.004	0.228
NPTX1	Aβ+/Tau-	-0.534	0.166	-3.219	0.001	0.002	-0.86	-0.208
NPTX1	Aβ+/Tau+	0.417	0.121	3.439	0.001	0.001	0.178	0.655
NPTX1	Intercept	0.025	0.094	0.264	0.792		-0.16	0.209
NPTX1	Sex (male)	-0.297	0.103	-2.902	0.004		-0.499	-0.096
Secretogranin 2	Age	0.062	0.056	1.095	0.274		-0.049	0.172
Secretogranin 2	Aβ+/Tau-	-0.705	0.164	-4.301	0	0	-1.028	-0.383
Secretogranin 2	Aβ+/Tau+	0.456	0.12	3.804	0	0	0.22	0.692
Secretogranin 2	Intercept	-0.019	0.093	-0.204	0.838		-0.202	0.164
Secretogranin 2	Sex (male)	-0.187	0.101	-1.839	0.067		-0.386	0.013
VGF	Age	0.049	0.057	0.864	0.388		-0.063	0.161
VGF	Aβ+/Tau-	-0.723	0.165	-4.374	0	0	-1.049	-0.398
VGF	Aβ+/Tau+	0.396	0.121	3.277	0.001	0.002	0.158	0.634
VGF	Intercept	0.033	0.094	0.353	0.724		-0.151	0.217
VGF	Sex (male)	-0.241	0.102	-2.357	0.019		-0.442	-0.04
NPTXR	Age	0.068	0.058	1.185	0.237		-0.045	0.181
NPTXR	Aβ+/Tau-	-0.706	0.168	-4.214	0	0	-1.036	-0.377
NPTXR	Aβ+/Tau+	0.286	0.122	2.338	0.02	0.026	0.045	0.527
NPTXR	Intercept	0.104	0.095	1.099	0.273		-0.082	0.291
NPTXR	Sex (male)	-0.301	0.104	-2.906	0.004		-0.505	-0.097
NPTX2	Age	-0.007	0.059	-0.119	0.905		-0.122	0.108
NPTX2	Aβ+/Tau-	-0.7	0.171	-4.102	0	0	-1.035	-0.364
NPTX2	Aβ+/Tau+	0.125	0.125	0.999	0.318	0.361	-0.121	0.37
NPTX2	Intercept	0.184	0.097	1.903	0.058		-0.006	0.374
NPTX2	Sex (male)	-0.327	0.106	-3.103	0.002		-0.535	-0.12

## Sheet: All cases ADC
CSF biomarker	Variable	β	std.error	t	pvalue	adj.pvalue	95 % CI LL	95 % CI UL	n with protein measured
14-3-3 ζ/δ	Intercept	-0.186882	0.138801	-1.3464	0.178952		-0.45977	0.0860062	397
14-3-3 ζ/δ	Age	0.331735	0.0397335	8.349	1.19685e-15		0.253618	0.409853
14-3-3 ζ/δ	Sex (male)	-0.142943	0.0793105	-1.80233	0.0722622		-0.29887	0.0129838
14-3-3 ζ/δ	Aβ+/Tau-	0.349247	0.098941	3.52985	0.000465174	0.000832416	0.154726	0.543768
14-3-3 ζ/δ	Aβ+/Tau+	1.13351	0.0936245	12.1069	6.98259e-29	1.18704e-27	0.949438	1.31758
GAP-43	Intercept	0.0692077	0.151743	0.456085	0.648581		-0.229124	0.36754	397
GAP-43	Age	0.0504641	0.0434382	1.16174	0.246046		-0.0349369	0.135865
GAP-43	Sex (male)	-0.219942	0.0867052	-2.53666	0.0115786		-0.390407	-0.0494763
GAP-43	Aβ+/Tau-	-0.127965	0.108166	-1.18304	0.237511	0.284946	-0.340623	0.0846936
GAP-43	Aβ+/Tau+	1.06213	0.102354	10.377	1.88096e-22	1.59882e-21	0.860897	1.26336
Neurogranin	Intercept	0.21532	0.142503	1.51098	0.131599		-0.0648464	0.495486	397
Neurogranin	Age	0.0439993	0.0407933	1.07859	0.281432		-0.0362016	0.1242
Neurogranin	Sex (male)	-0.355403	0.0814257	-4.36475	1.63009e-05		-0.515489	-0.195317
Neurogranin	Aβ+/Tau-	-0.0433644	0.10158	-0.4269	0.669687	0.711542	-0.243074	0.156345
Neurogranin	Aβ+/Tau+	1.22404	0.0961215	12.7343	2.51476e-31	8.55019e-30	1.03506	1.41302
14-3-3 ε	Intercept	-0.235273	0.147321	-1.597	0.111071		-0.524912	0.0543662	397
14-3-3 ε	Age	0.229727	0.0421725	5.44731	9.04878e-08		0.146814	0.312639
14-3-3 ε	Sex (male)	-0.108641	0.0841788	-1.2906	0.197604		-0.274139	0.0568574
14-3-3 ε	Aβ+/Tau-	0.331586	0.105014	3.15754	0.00171425	0.00277545	0.125125	0.538048
14-3-3 ε	Aβ+/Tau+	1.12872	0.0993714	11.3586	4.8494e-26	5.49599e-25	0.933356	1.32409
GDI-1	Intercept	-0.279509	0.15197	-1.83924	0.0666362		-0.578288	0.0192691	397
GDI-1	Age	0.251577	0.0435033	5.78293	1.50142e-08		0.166048	0.337105
GDI-1	Sex (male)	-0.0104578	0.0868351	-0.120432	0.904202		-0.181178	0.160263
GDI-1	Aβ+/Tau-	0.0614942	0.108328	0.567666	0.570586	0.625804	-0.151482	0.274471
GDI-1	Aβ+/Tau+	0.970951	0.102507	9.47204	2.64048e-19	1.79552e-18	0.769419	1.17248
β-synuclein	Intercept	-0.0149208	0.239823	-0.0622159	0.950458		-0.488043	0.458202	191
β-synuclein	Age	0.155196	0.0741602	2.09271	0.037732		0.00889231	0.301499
β-synuclein	Sex (male)	-0.118922	0.138112	-0.861054	0.390317		-0.391389	0.153546
β-synuclein	Aβ+/Tau-	0.0378208	0.171267	0.22083	0.825467	0.825467	-0.300054	0.375695
β-synuclein	Aβ+/Tau+	0.626673	0.166355	3.76709	0.000221518	0.000470726	0.298488	0.954858
Complexin-2	Intercept	0.0210797	0.163273	0.129107	0.897342		-0.29996	0.342119	382
Complexin-2	Age	0.0672755	0.0471274	1.42753	0.154256		-0.0253899	0.159941
Complexin-2	Sex (male)	-0.125791	0.093145	-1.35049	0.17767		-0.30894	0.0573578
Complexin-2	Aβ+/Tau-	-0.271273	0.11679	-2.32273	0.0207252	0.0281862	-0.500915	-0.0416306
Complexin-2	Aβ+/Tau+	0.831516	0.1095	7.59379	2.47155e-13	1.40055e-12	0.61621	1.04682
γ-synuclein	Intercept	0.100225	0.168051	0.596395	0.551256		-0.230169	0.430619	397
γ-synuclein	Age	0.218319	0.0481066	4.53823	7.55512e-06		0.12374	0.312898
γ-synuclein	Sex (male)	-0.129691	0.0960236	-1.35062	0.177597		-0.318477	0.0590944
γ-synuclein	Aβ+/Tau-	-0.119694	0.119791	-0.999188	0.31832	0.360762	-0.355206	0.115819
γ-synuclein	Aβ+/Tau+	0.457728	0.113354	4.03804	6.48506e-05	0.000146995	0.23487	0.680585
AP2B1	Intercept	0.0528053	0.15933	0.331421	0.740504		-0.260443	0.366053	397
AP2B1	Age	0.117253	0.0456101	2.57077	0.0105155		0.0275819	0.206924
AP2B1	Sex (male)	-0.12173	0.0910404	-1.3371	0.181967		-0.300718	0.0572588
AP2B1	Aβ+/Tau-	-0.34427	0.113574	-3.03123	0.00259729	0.00401399	-0.56756	-0.120979
AP2B1	Aβ+/Tau+	0.763678	0.107471	7.10587	5.68233e-12	2.75999e-11	0.552385	0.97497
Syntaxin-1B	Intercept	0.0495461	0.162002	0.305837	0.759891		-0.268955	0.368047	397
Syntaxin-1B	Age	0.18411	0.0463749	3.97003	8.54876e-05		0.092935	0.275284
Syntaxin-1B	Sex (male)	-0.0771572	0.092567	-0.833528	0.405054		-0.259147	0.104833
Syntaxin-1B	Aβ+/Tau-	-0.408485	0.115479	-3.53732	0.000452621	0.000832416	-0.63552	-0.181449
Syntaxin-1B	Aβ+/Tau+	0.585735	0.109274	5.36026	1.42174e-07	6.04238e-07	0.370899	0.80057
Chromogranin-A	Intercept	0.523442	0.160395	3.26344	0.00119724		0.208099	0.838784	397
Chromogranin-A	Age	0.161888	0.0459151	3.52581	0.000472111		0.0716171	0.252158
Chromogranin-A	Sex (male)	-0.349706	0.0916492	-3.81571	0.000157733		-0.529892	-0.169521
Chromogranin-A	Aβ+/Tau-	-0.491046	0.114334	-4.29485	2.20672e-05	6.82079e-05	-0.71583	-0.266262
Chromogranin-A	Aβ+/Tau+	0.499213	0.10819	4.61422	5.35299e-06	1.82002e-05	0.286508	0.711918
Syntaxin-7	Intercept	-0.460345	0.174724	-2.6347	0.0087646		-0.803888	-0.116802	386
Syntaxin-7	Age	0.0677799	0.050344	1.34633	0.178995		-0.031207	0.166767
Syntaxin-7	Sex (male)	0.239377	0.100067	2.39215	0.0172337		0.0426232	0.43613
Syntaxin-7	Aβ+/Tau-	-0.146072	0.12493	-1.16923	0.243042	0.284946	-0.391711	0.099567
Syntaxin-7	Aβ+/Tau+	0.40801	0.118464	3.44418	0.000636475	0.00108201	0.175085	0.640935
NPTX1	Intercept	0.817321	0.166047	4.92221	1.26276e-06		0.490866	1.14378	397
NPTX1	Age	-0.0917268	0.047533	-1.92975	0.0543594		-0.185178	0.0017248
NPTX1	Sex (male)	-0.502192	0.0948787	-5.29299	2.0078e-07		-0.688727	-0.315657
NPTX1	Aβ+/Tau-	-0.432953	0.118363	-3.65786	0.000289071	0.000578142	-0.665658	-0.200249
NPTX1	Aβ+/Tau+	0.265427	0.112002	2.36983	0.0182797	0.0258962	0.0452262	0.485628
Secretogranin 2	Intercept	0.888438	0.1638	5.42391	1.02234e-07		0.566401	1.21047	397
Secretogranin 2	Age	0.0191464	0.0468898	0.408328	0.683256		-0.0730405	0.111333
Secretogranin 2	Sex (male)	-0.546378	0.0935947	-5.8377	1.111e-08		-0.730388	-0.362367
Secretogranin 2	Aβ+/Tau-	-0.485439	0.116761	-4.15755	3.95375e-05	9.60197e-05	-0.714995	-0.255883
Secretogranin 2	Aβ+/Tau+	0.303418	0.110487	2.74619	0.00630705	0.00932346	0.0861967	0.520638
VGF	Intercept	0.918808	0.164125	5.59821	4.07794e-08		0.596132	1.24148	397
VGF	Age	0.0603561	0.0469828	1.28464	0.199676		-0.0320137	0.152726
VGF	Sex (male)	-0.527939	0.0937804	-5.62952	3.44894e-08		-0.712314	-0.343563
VGF	Aβ+/Tau-	-0.581627	0.116992	-4.97149	9.95174e-07	3.75955e-06	-0.811638	-0.351616
VGF	Aβ+/Tau+	0.17782	0.110706	1.60624	0.109027	0.137293	-0.0398314	0.395472
NPTXR	Intercept	0.777438	0.166518	4.66878	4.16773e-06		0.450057	1.10482	397
NPTXR	Age	-0.088509	0.0476679	-1.85678	0.0640917		-0.182226	0.00520767
NPTXR	Sex (male)	-0.457289	0.0951478	-4.80609	2.19641e-06		-0.644353	-0.270225
NPTXR	Aβ+/Tau-	-0.502175	0.118698	-4.23068	2.90368e-05	7.59424e-05	-0.73554	-0.26881
NPTXR	Aβ+/Tau+	0.216257	0.11232	1.92536	0.0549076	0.0718023	-0.00456863	0.437082
NPTX2	Intercept	0.916258	0.163515	5.60351	3.96426e-08		0.594782	1.23773	397
NPTX2	Age	-0.23098	0.0468081	-4.93461	1.18957e-06		-0.323006	-0.138953
NPTX2	Sex (male)	-0.49958	0.0934317	-5.347	1.52222e-07		-0.68327	-0.31589
NPTX2	Aβ+/Tau-	-0.498185	0.116557	-4.27416	2.41186e-05	6.8336e-05	-0.727341	-0.269029
NPTX2	Aβ+/Tau+	-0.0364295	0.110294	-0.330294	0.741354	0.76382	-0.253272	0.180413

## Sheet: CN DDI
CSF biomarker	Variable	β	std.error	t	pvalue	adj.pvalue	95 % CI LL	95 % CI UL
14-3-3 ζ/δ	Age	0.301	0.056	5.344	0		0.19	0.412
14-3-3 ζ/δ	CN Aβ+/Tau-	0.172	0.181	0.949	0.344	0.403	-0.185	0.528
14-3-3 ζ/δ	CN Aβ+/Tau+	1.303	0.144	9.063	0	0	1.019	1.586
14-3-3 ζ/δ	Intercept	-0.282	0.078	-3.638	0		-0.435	-0.129
14-3-3 ζ/δ	Sex (male)	0.051	0.104	0.49	0.624		-0.154	0.255
GAP-43	Age	0.004	0.063	0.064	0.949		-0.12	0.128
GAP-43	CN Aβ+/Tau-	0.005	0.203	0.023	0.981	0.981	-0.395	0.404
GAP-43	CN Aβ+/Tau+	1.504	0.161	9.338	0	0	1.186	1.821
GAP-43	Intercept	-0.267	0.087	-3.068	0.002		-0.438	-0.095
GAP-43	Sex (male)	-0.033	0.116	-0.284	0.777		-0.262	0.196
Neurogranin	Age	-0.027	0.064	-0.425	0.671		-0.153	0.098
Neurogranin	CN Aβ+/Tau-	0.104	0.204	0.511	0.61	0.628	-0.299	0.508
Neurogranin	CN Aβ+/Tau+	1.527	0.162	9.399	0	0	1.207	1.847
Neurogranin	Intercept	-0.219	0.088	-2.502	0.013		-0.392	-0.047
Neurogranin	Sex (male)	-0.169	0.117	-1.44	0.152		-0.4	0.062
14-3-3 ε	Age	0.091	0.071	1.281	0.202		-0.049	0.23
14-3-3 ε	CN Aβ+/Tau-	-0.234	0.227	-1.029	0.304	0.381	-0.682	0.214
14-3-3 ε	CN Aβ+/Tau+	0.94	0.181	5.201	0	0	0.584	1.296
14-3-3 ε	Intercept	-0.064	0.098	-0.658	0.511		-0.257	0.128
14-3-3 ε	Sex (male)	-0.2	0.13	-1.531	0.127		-0.457	0.057
GDI-1	Age	0.161	0.064	2.515	0.013		0.035	0.287
GDI-1	CN Aβ+/Tau-	-0.172	0.21	-0.819	0.414	0.469	-0.585	0.242
GDI-1	CN Aβ+/Tau+	1.249	0.165	7.575	0	0	0.924	1.575
GDI-1	Intercept	-0.186	0.089	-2.098	0.037		-0.361	-0.011
GDI-1	Sex (male)	-0.063	0.118	-0.529	0.597		-0.296	0.171
β-synuclein	Age	0.087	0.07	1.256	0.211		-0.05	0.225
β-synuclein	CN Aβ+/Tau-	-0.313	0.241	-1.299	0.196	0.266	-0.789	0.163
β-synuclein	CN Aβ+/Tau+	1.432	0.187	7.671	0	0	1.063	1.8
β-synuclein	Intercept	-0.142	0.097	-1.464	0.145		-0.334	0.05
β-synuclein	Sex (male)	-0.15	0.13	-1.15	0.252		-0.407	0.107
Complexin-2	Age	0.026	0.068	0.387	0.699		-0.108	0.161
Complexin-2	CN Aβ+/Tau-	-0.156	0.219	-0.712	0.477	0.509	-0.587	0.276
Complexin-2	CN Aβ+/Tau+	1.186	0.174	6.818	0	0	0.843	1.529
Complexin-2	Intercept	-0.218	0.094	-2.321	0.021		-0.403	-0.033
Complexin-2	Sex (male)	0.024	0.126	0.192	0.848		-0.223	0.272
γ-synuclein	Age	0.211	0.065	3.245	0.001		0.083	0.34
γ-synuclein	CN Aβ+/Tau-	-0.151	0.214	-0.709	0.479	0.509	-0.573	0.27
γ-synuclein	CN Aβ+/Tau+	1.104	0.168	6.573	0	0	0.773	1.436
γ-synuclein	Intercept	-0.158	0.09	-1.746	0.082		-0.336	0.02
γ-synuclein	Sex (male)	-0.07	0.121	-0.577	0.565		-0.307	0.168
AP2B1	Age	0.098	0.066	1.48	0.14		-0.033	0.228
AP2B1	CN Aβ+/Tau-	-0.347	0.213	-1.632	0.104	0.157	-0.766	0.072
AP2B1	CN Aβ+/Tau+	1.198	0.169	7.093	0	0	0.865	1.531
AP2B1	Intercept	-0.133	0.091	-1.458	0.146		-0.313	0.047
AP2B1	Sex (male)	-0.13	0.122	-1.07	0.286		-0.371	0.11
Syntaxin-1B	Age	0.131	0.069	1.899	0.059		-0.005	0.267
Syntaxin-1B	CN Aβ+/Tau-	-0.428	0.222	-1.929	0.055	0.099	-0.865	0.009
Syntaxin-1B	CN Aβ+/Tau+	0.964	0.176	5.47	0	0	0.616	1.311
Syntaxin-1B	Intercept	-0.069	0.095	-0.721	0.472		-0.256	0.119
Syntaxin-1B	Sex (male)	-0.16	0.127	-1.255	0.211		-0.41	0.091
Chromogranin-A	Age	0.069	0.068	1.027	0.306		-0.064	0.203
Chromogranin-A	CN Aβ+/Tau-	-0.272	0.217	-1.256	0.211	0.275	-0.7	0.155
Chromogranin-A	CN Aβ+/Tau+	1.173	0.172	6.805	0	0	0.833	1.513
Chromogranin-A	Intercept	-0.125	0.093	-1.34	0.182		-0.308	0.059
Chromogranin-A	Sex (male)	-0.154	0.124	-1.237	0.217		-0.399	0.091
Syntaxin-7	Age	0.201	0.065	3.093	0.002		0.073	0.329
Syntaxin-7	CN Aβ+/Tau-	-0.428	0.209	-2.049	0.042	0.079	-0.84	-0.016
Syntaxin-7	CN Aβ+/Tau+	1.078	0.166	6.491	0	0	0.75	1.405
Syntaxin-7	Intercept	-0.12	0.09	-1.344	0.18		-0.297	0.056
Syntaxin-7	Sex (male)	-0.091	0.12	-0.762	0.447		-0.328	0.145
NPTX1	Age	0.074	0.072	1.036	0.301		-0.067	0.216
NPTX1	CN Aβ+/Tau-	-0.233	0.23	-1.009	0.314	0.381	-0.687	0.222
NPTX1	CN Aβ+/Tau+	0.88	0.183	4.805	0	0	0.519	1.24
NPTX1	Intercept	-0.022	0.099	-0.224	0.823		-0.217	0.173
NPTX1	Sex (male)	-0.269	0.132	-2.033	0.043		-0.529	-0.008
Secretogranin 2	Age	-0.01	0.07	-0.148	0.883		-0.149	0.128
Secretogranin 2	CN Aβ+/Tau-	-0.366	0.225	-1.622	0.106	0.157	-0.81	0.079
Secretogranin 2	CN Aβ+/Tau+	1.068	0.179	5.965	0	0	0.715	1.421
Secretogranin 2	Intercept	-0.076	0.097	-0.787	0.432		-0.267	0.114
Secretogranin 2	Sex (male)	-0.199	0.129	-1.542	0.125		-0.454	0.056
VGF	Age	-0.042	0.071	-0.596	0.552		-0.181	0.097
VGF	CN Aβ+/Tau-	-0.376	0.227	-1.656	0.099	0.157	-0.823	0.072
VGF	CN Aβ+/Tau+	1.049	0.18	5.817	0	0	0.693	1.404
VGF	Intercept	-0.055	0.097	-0.567	0.572		-0.247	0.137
VGF	Sex (male)	-0.236	0.13	-1.812	0.071		-0.492	0.021
NPTXR	Age	0.026	0.071	0.369	0.713		-0.114	0.166
NPTXR	CN Aβ+/Tau-	-0.418	0.228	-1.832	0.068	0.116	-0.869	0.032
NPTXR	CN Aβ+/Tau+	0.936	0.182	5.155	0	0	0.578	1.294
NPTXR	Intercept	-0.007	0.098	-0.068	0.946		-0.2	0.187
NPTXR	Sex (male)	-0.288	0.131	-2.198	0.029		-0.546	-0.03
NPTX2	Age	-0.044	0.073	-0.611	0.542		-0.188	0.099
NPTX2	CN Aβ+/Tau-	-0.369	0.234	-1.577	0.116	0.165	-0.829	0.092
NPTX2	CN Aβ+/Tau+	0.835	0.186	4.496	0	0	0.469	1.201
NPTX2	Intercept	0.031	0.1	0.308	0.759		-0.167	0.229
NPTX2	Sex (male)	-0.34	0.134	-2.536	0.012		-0.604	-0.076

## Sheet: CN ADC
CSF biomarker	Variable	β	std.error	t	pvalue	adj.pvalue	95 % CI LL	95 % CI UL	n with protein measured
14-3-3 ζ/δ	Intercept	-0.135654	0.162317	-0.835738	0.403993		-0.455128	0.183819	294
14-3-3 ζ/δ	Age	0.395268	0.0475116	8.31939	3.53608e-15		0.301755	0.48878
14-3-3 ζ/δ	Sex (male)	-0.0664439	0.0947967	-0.700909	0.483924		-0.253023	0.120136
14-3-3 ζ/δ	CN Aβ+/Tau-	0.281704	0.120594	2.33598	0.0201762	0.028583	0.0443508	0.519057
14-3-3 ζ/δ	CN Aβ+/Tau+	1.13217	0.132664	8.53411	8.11169e-16	9.78848e-15	0.871062	1.39328
GAP-43	Intercept	0.0814023	0.178005	0.457304	0.647796		-0.268948	0.431753	294
GAP-43	Age	0.0558228	0.0521036	1.07138	0.284893		-0.0467279	0.158373
GAP-43	Sex (male)	-0.169688	0.103959	-1.63227	0.103713		-0.374301	0.034924
GAP-43	CN Aβ+/Tau-	-0.0836169	0.132249	-0.632269	0.527711	0.57878	-0.34391	0.176676
GAP-43	CN Aβ+/Tau+	1.24028	0.145486	8.52503	8.63689e-16	9.78848e-15	0.953928	1.52662
Neurogranin	Intercept	0.222088	0.171597	1.29424	0.196615		-0.115651	0.559827	294
Neurogranin	Age	0.0418458	0.0502281	0.833115	0.405468		-0.0570135	0.140705
Neurogranin	Sex (male)	-0.292145	0.100217	-2.91513	0.00383357		-0.489392	-0.0948978
Neurogranin	CN Aβ+/Tau-	0.0516823	0.127488	0.405388	0.685492	0.706265	-0.199241	0.302606
Neurogranin	CN Aβ+/Tau+	1.373	0.140249	9.7897	9.89965e-20	3.36588e-18	1.09696	1.64904
14-3-3 ε	Intercept	-0.233876	0.173218	-1.35018	0.178014		-0.574804	0.107053	294
14-3-3 ε	Age	0.274716	0.0507024	5.4182	1.26976e-07		0.174923	0.374509
14-3-3 ε	Sex (male)	-0.00278872	0.101163	-0.0275666	0.978027		-0.201898	0.196321
14-3-3 ε	CN Aβ+/Tau-	0.256522	0.128692	1.9933	0.0471689	0.0593978	0.00322897	0.509815
14-3-3 ε	CN Aβ+/Tau+	1.16249	0.141574	8.21119	7.36376e-15	6.2592e-14	0.883843	1.44114
GDI-1	Intercept	-0.181634	0.174271	-1.04225	0.298167		-0.524634	0.161367	294
GDI-1	Age	0.296837	0.0510106	5.81913	1.56889e-08		0.196438	0.397236
GDI-1	Sex (male)	0.0163842	0.101778	0.16098	0.872222		-0.183936	0.216704
GDI-1	CN Aβ+/Tau-	-0.0729501	0.129475	-0.563432	0.573578	0.609426	-0.327783	0.181882
GDI-1	CN Aβ+/Tau+	1.07069	0.142434	7.51709	7.07551e-13	4.81135e-12	0.790351	1.35103
β-synuclein	Intercept	0.00201023	0.281509	0.00714089	0.994313		-0.554729	0.558749	140
β-synuclein	Age	0.175688	0.0904155	1.94312	0.0540827		-0.00312584	0.354502
β-synuclein	Sex (male)	-0.061714	0.166152	-0.371432	0.710898		-0.390311	0.266883
β-synuclein	CN Aβ+/Tau-	-0.0332335	0.211834	-0.156885	0.87557	0.87557	-0.452176	0.385709
β-synuclein	CN Aβ+/Tau+	0.529333	0.22488	2.35385	0.0200224	0.028583	0.0845908	0.974076
Complexin-2	Intercept	-0.0540723	0.189897	-0.284745	0.776052		-0.427892	0.319747	283
Complexin-2	Age	0.0990947	0.056154	1.76469	0.0787132		-0.0114464	0.209636
Complexin-2	Sex (male)	-0.0355296	0.110669	-0.321045	0.748418		-0.253385	0.182326
Complexin-2	CN Aβ+/Tau-	-0.224828	0.141369	-1.59036	0.112889	0.13708	-0.503117	0.0534614
Complexin-2	CN Aβ+/Tau+	1.001	0.155924	6.41978	5.87579e-10	3.32961e-09	0.694056	1.30794
γ-synuclein	Intercept	0.164154	0.19125	0.858323	0.391425		-0.212265	0.540574	294
γ-synuclein	Age	0.220599	0.0559806	3.94064	0.000101977		0.110418	0.330781
γ-synuclein	Sex (male)	-0.151029	0.111694	-1.35216	0.17738		-0.370867	0.0688084
γ-synuclein	CN Aβ+/Tau-	-0.125561	0.14209	-0.883673	0.377607	0.442712	-0.405222	0.154101
γ-synuclein	CN Aβ+/Tau+	0.595542	0.156312	3.80996	0.000169821	0.000577391	0.287888	0.903197
AP2B1	Intercept	0.132231	0.184879	0.715232	0.475043		-0.231648	0.496111	294
AP2B1	Age	0.147643	0.0541157	2.72828	0.00675641		0.0411321	0.254154
AP2B1	Sex (male)	-0.123131	0.107973	-1.14039	0.255069		-0.335645	0.0893824
AP2B1	CN Aβ+/Tau-	-0.385395	0.137356	-2.80581	0.00535977	0.010124	-0.65574	-0.11505
AP2B1	CN Aβ+/Tau+	0.856862	0.151105	5.67065	3.44776e-08	1.67463e-07	0.559457	1.15427
Syntaxin-1B	Intercept	0.0570479	0.187667	0.303985	0.761358		-0.312319	0.426415	294
Syntaxin-1B	Age	0.200949	0.0549318	3.65815	0.000301838		0.0928316	0.309066
Syntaxin-1B	Sex (male)	-0.06013	0.109602	-0.548623	0.583688		-0.275849	0.155589
Syntaxin-1B	CN Aβ+/Tau-	-0.372621	0.139427	-2.67251	0.0079562	0.0142374	-0.647043	-0.0981991
Syntaxin-1B	CN Aβ+/Tau+	0.700943	0.153383	4.56988	7.23884e-06	2.73467e-05	0.399053	1.00283
Chromogranin-A	Intercept	0.456269	0.18496	2.46685	0.0142106		0.0922294	0.820308	294
Chromogranin-A	Age	0.160389	0.0541394	2.96252	0.00330495		0.0538314	0.266946
Chromogranin-A	Sex (male)	-0.314092	0.108021	-2.90771	0.00392309		-0.526699	-0.101485
Chromogranin-A	CN Aβ+/Tau-	-0.42113	0.137416	-3.06463	0.00238519	0.00517796	-0.691593	-0.150666
Chromogranin-A	CN Aβ+/Tau+	0.724188	0.151171	4.79053	2.66248e-06	1.13155e-05	0.426653	1.02172
Syntaxin-7	Intercept	-0.612781	0.197936	-3.09585	0.00216069		-1.00241	-0.223155	286
Syntaxin-7	Age	0.0788452	0.0580661	1.35785	0.175599		-0.0354545	0.193145
Syntaxin-7	Sex (male)	0.356437	0.11589	3.07565	0.00230738		0.128314	0.58456
Syntaxin-7	CN Aβ+/Tau-	-0.0941573	0.147675	-0.637596	0.524256	0.57878	-0.384848	0.196533
Syntaxin-7	CN Aβ+/Tau+	0.499369	0.163257	3.0588	0.00243669	0.00517796	0.178008	0.82073
NPTX1	Intercept	0.816386	0.18803	4.3418	1.95722e-05		0.446305	1.18647	294
NPTX1	Age	-0.10066	0.0550379	-1.82893	0.0684409		-0.208986	0.00766561
NPTX1	Sex (male)	-0.538907	0.109813	-4.90748	1.54379e-06		-0.755043	-0.322772
NPTX1	CN Aβ+/Tau-	-0.312425	0.139697	-2.23645	0.0260853	0.035476	-0.587377	-0.0374726
NPTX1	CN Aβ+/Tau+	0.509167	0.15368	3.31317	0.00103988	0.00271968	0.206693	0.81164
Secretogranin 2	Intercept	0.836304	0.188248	4.44257	1.26746e-05		0.465793	1.20681	294
Secretogranin 2	Age	0.00491539	0.0551018	0.0892057	0.92898		-0.103536	0.113367
Secretogranin 2	Sex (male)	-0.547408	0.109941	-4.97911	1.10009e-06		-0.763794	-0.331021
Secretogranin 2	CN Aβ+/Tau-	-0.349075	0.139859	-2.49591	0.013121	0.0202778	-0.624346	-0.0738037
Secretogranin 2	CN Aβ+/Tau+	0.513653	0.153858	3.33848	0.000952814	0.00269964	0.210828	0.816477
VGF	Intercept	0.79908	0.188521	4.23869	3.02803e-05		0.428032	1.17013	294
VGF	Age	0.0567045	0.0551817	1.0276	0.304999		-0.0519044	0.165313
VGF	Sex (male)	-0.503931	0.1101	-4.57702	7.01219e-06		-0.720631	-0.287231
VGF	CN Aβ+/Tau-	-0.4551	0.140062	-3.24928	0.00129356	0.00314151	-0.73077	-0.17943
VGF	CN Aβ+/Tau+	0.460963	0.154081	2.99169	0.0030136	0.00602721	0.157699	0.764226
NPTXR	Intercept	0.664319	0.189113	3.51281	0.000514369		0.292105	1.03653	294
NPTXR	Age	-0.105697	0.0553551	-1.90944	0.0571958		-0.214648	0.00325319
NPTXR	Sex (male)	-0.437861	0.110446	-3.96447	9.27826e-05		-0.655242	-0.22048
NPTXR	CN Aβ+/Tau-	-0.365483	0.140502	-2.60127	0.00976614	0.0158795	-0.64202	-0.0889466
NPTXR	CN Aβ+/Tau+	0.549914	0.154565	3.55781	0.000436925	0.0013505	0.245697	0.85413
NPTX2	Intercept	0.745868	0.185656	4.01746	7.50767e-05		0.380458	1.11128	294
NPTX2	Age	-0.264441	0.0543433	-4.86612	1.87413e-06		-0.3714	-0.157482
NPTX2	Sex (male)	-0.466615	0.108427	-4.30348	2.30409e-05		-0.680023	-0.253207
NPTX2	CN Aβ+/Tau-	-0.358596	0.137934	-2.59977	0.00980795	0.0158795	-0.630078	-0.0871138
NPTX2	CN Aβ+/Tau+	0.309371	0.15174	2.03882	0.0423779	0.0554173	0.0107147	0.608027

## Sheet: MCI DDI
CSF biomarker	Variable	β	std.error	t	pvalue	adj.pvalue	95 % CI LL	95 % CI UL
14-3-3 ζ/δ	Age	0.236	0.042	5.591	0		0.153	0.319
14-3-3 ζ/δ	Intercept	-0.546	0.065	-8.455	0		-0.673	-0.419
14-3-3 ζ/δ	MCI Aβ+/Tau-	0.354	0.142	2.495	0.013	0.021	0.075	0.634
14-3-3 ζ/δ	MCI Aβ+/Tau+	1.368	0.089	15.413	0	0	1.194	1.543
14-3-3 ζ/δ	Sex (male)	0.006	0.076	0.081	0.936		-0.144	0.156
GAP-43	Age	0.032	0.048	0.66	0.51		-0.063	0.127
GAP-43	Intercept	-0.504	0.074	-6.822	0		-0.649	-0.358
GAP-43	MCI Aβ+/Tau-	0.065	0.162	0.4	0.69	0.711	-0.255	0.385
GAP-43	MCI Aβ+/Tau+	1.406	0.102	13.846	0	0	1.206	1.606
GAP-43	Sex (male)	-0.063	0.087	-0.729	0.467		-0.235	0.108
Neurogranin	Age	-0.007	0.049	-0.136	0.892		-0.103	0.09
Neurogranin	Intercept	-0.427	0.075	-5.719	0		-0.573	-0.28
Neurogranin	MCI Aβ+/Tau-	-0.024	0.164	-0.145	0.885	0.885	-0.346	0.299
Neurogranin	MCI Aβ+/Tau+	1.401	0.103	13.601	0	0	1.198	1.604
Neurogranin	Sex (male)	-0.209	0.088	-2.376	0.018		-0.382	-0.036
14-3-3 ε	Age	0.056	0.057	0.989	0.324		-0.056	0.168
14-3-3 ε	Intercept	-0.285	0.087	-3.287	0.001		-0.456	-0.114
14-3-3 ε	MCI Aβ+/Tau-	0.12	0.191	0.626	0.532	0.603	-0.256	0.496
14-3-3 ε	MCI Aβ+/Tau+	1.024	0.119	8.572	0	0	0.789	1.259
14-3-3 ε	Sex (male)	-0.243	0.102	-2.379	0.018		-0.445	-0.042
GDI-1	Age	0.19	0.054	3.52	0.001		0.084	0.297
GDI-1	Intercept	-0.334	0.083	-4.017	0		-0.498	-0.17
GDI-1	MCI Aβ+/Tau-	-0.099	0.182	-0.542	0.588	0.625	-0.457	0.26
GDI-1	MCI Aβ+/Tau+	0.991	0.114	8.694	0	0	0.767	1.215
GDI-1	Sex (male)	-0.066	0.098	-0.674	0.501		-0.258	0.126
β-synuclein	Age	0.085	0.055	1.542	0.125		-0.024	0.194
β-synuclein	Intercept	-0.366	0.086	-4.268	0		-0.534	-0.197
β-synuclein	MCI Aβ+/Tau-	-0.322	0.195	-1.653	0.1	0.121	-0.706	0.062
β-synuclein	MCI Aβ+/Tau+	1.207	0.117	10.279	0	0	0.975	1.438
β-synuclein	Sex (male)	-0.151	0.1	-1.516	0.131		-0.348	0.045
Complexin-2	Age	0.074	0.057	1.29	0.198		-0.039	0.187
Complexin-2	Intercept	-0.301	0.088	-3.442	0.001		-0.474	-0.129
Complexin-2	MCI Aβ+/Tau-	-0.441	0.193	-2.289	0.023	0.034	-0.82	-0.062
Complexin-2	MCI Aβ+/Tau+	0.908	0.12	7.538	0	0	0.671	1.145
Complexin-2	Sex (male)	0	0.103	0.005	0.996		-0.203	0.204
γ-synuclein	Age	0.283	0.054	5.225	0		0.176	0.389
γ-synuclein	Intercept	-0.222	0.083	-2.675	0.008		-0.386	-0.059
γ-synuclein	MCI Aβ+/Tau-	-0.319	0.182	-1.756	0.08	0.105	-0.677	0.039
γ-synuclein	MCI Aβ+/Tau+	0.82	0.114	7.203	0	0	0.596	1.044
γ-synuclein	Sex (male)	-0.129	0.098	-1.325	0.186		-0.321	0.063
AP2B1	Age	0.122	0.057	2.15	0.032		0.01	0.234
AP2B1	Intercept	-0.178	0.087	-2.044	0.042		-0.348	-0.007
AP2B1	MCI Aβ+/Tau-	-0.608	0.191	-3.179	0.002	0.003	-0.984	-0.231
AP2B1	MCI Aβ+/Tau+	0.83	0.119	6.944	0	0	0.595	1.065
AP2B1	Sex (male)	-0.18	0.102	-1.756	0.08		-0.381	0.022
Syntaxin-1B	Age	0.122	0.059	2.052	0.041		0.005	0.239
Syntaxin-1B	Intercept	-0.128	0.091	-1.412	0.159		-0.307	0.051
Syntaxin-1B	MCI Aβ+/Tau-	-0.462	0.2	-2.306	0.022	0.034	-0.856	-0.068
Syntaxin-1B	MCI Aβ+/Tau+	0.705	0.125	5.634	0	0	0.459	0.951
Syntaxin-1B	Sex (male)	-0.214	0.107	-1.996	0.047		-0.425	-0.003
Chromogranin-A	Age	0.111	0.061	1.803	0.072		-0.01	0.232
Chromogranin-A	Intercept	-0.046	0.094	-0.485	0.628		-0.23	0.139
Chromogranin-A	MCI Aβ+/Tau-	-0.696	0.207	-3.369	0.001	0.002	-1.103	-0.289
Chromogranin-A	MCI Aβ+/Tau+	0.503	0.129	3.893	0	0	0.249	0.757
Chromogranin-A	Sex (male)	-0.184	0.111	-1.663	0.097		-0.402	0.034
Syntaxin-7	Age	0.271	0.057	4.779	0		0.16	0.383
Syntaxin-7	Intercept	-0.14	0.087	-1.616	0.107		-0.311	0.031
Syntaxin-7	MCI Aβ+/Tau-	-0.7	0.191	-3.661	0	0.001	-1.076	-0.324
Syntaxin-7	MCI Aβ+/Tau+	0.611	0.119	5.113	0	0	0.376	0.846
Syntaxin-7	Sex (male)	-0.061	0.102	-0.595	0.552		-0.262	0.141
NPTX1	Age	0.135	0.063	2.15	0.032		0.011	0.258
NPTX1	Intercept	0.118	0.096	1.232	0.219		-0.071	0.307
NPTX1	MCI Aβ+/Tau-	-0.782	0.211	-3.709	0	0.001	-1.197	-0.367
NPTX1	MCI Aβ+/Tau+	0.25	0.132	1.896	0.059	0.08	-0.01	0.509
NPTX1	Sex (male)	-0.322	0.113	-2.856	0.005		-0.545	-0.1
Secretogranin 2	Age	0.057	0.062	0.919	0.359		-0.065	0.18
Secretogranin 2	Intercept	0.066	0.095	0.697	0.486		-0.121	0.254
Secretogranin 2	MCI Aβ+/Tau-	-0.989	0.21	-4.72	0	0	-1.401	-0.577
Secretogranin 2	MCI Aβ+/Tau+	0.293	0.131	2.239	0.026	0.037	0.035	0.551
Secretogranin 2	Sex (male)	-0.202	0.112	-1.799	0.073		-0.423	0.019
VGF	Age	0.039	0.063	0.628	0.53		-0.084	0.162
VGF	Intercept	0.121	0.096	1.268	0.206		-0.067	0.309
VGF	MCI Aβ+/Tau-	-1.002	0.21	-4.765	0	0	-1.416	-0.588
VGF	MCI Aβ+/Tau+	0.229	0.131	1.739	0.083	0.105	-0.03	0.487
VGF	Sex (male)	-0.268	0.113	-2.382	0.018		-0.49	-0.047
NPTXR	Age	0.065	0.063	1.024	0.307		-0.06	0.189
NPTXR	Intercept	0.203	0.097	2.094	0.037		0.012	0.393
NPTXR	MCI Aβ+/Tau-	-0.948	0.213	-4.456	0	0	-1.367	-0.529
NPTXR	MCI Aβ+/Tau+	0.075	0.133	0.563	0.574	0.625	-0.187	0.337
NPTXR	Sex (male)	-0.333	0.114	-2.918	0.004		-0.557	-0.108
NPTX2	Age	-0.004	0.063	-0.071	0.944		-0.129	0.12
NPTX2	Intercept	0.292	0.097	3.019	0.003		0.102	0.482
NPTX2	MCI Aβ+/Tau-	-0.99	0.213	-4.653	0	0	-1.409	-0.571
NPTX2	MCI Aβ+/Tau+	-0.124	0.133	-0.934	0.351	0.411	-0.386	0.138
NPTX2	Sex (male)	-0.358	0.114	-3.141	0.002		-0.582	-0.134

## Sheet: MCI ADC
CSF biomarker	Variable	β	std.error	t	pvalue	adj.pvalue	95 % CI LL	95 % CI UL	n with protein measured
14-3-3 ζ/δ	Intercept	-0.0630873	0.161562	-0.390484	0.696471		-0.381093	0.254919	290
14-3-3 ζ/δ	Age	0.340455	0.0465176	7.31884	2.55927e-12		0.248893	0.432017
14-3-3 ζ/δ	Sex (male)	-0.162836	0.0948882	-1.71608	0.0872342		-0.349606	0.0239349
14-3-3 ζ/δ	MCI Aβ+/Tau-	0.483524	0.144911	3.33669	0.000960372	0.00217684	0.198292	0.768756
14-3-3 ζ/δ	MCI Aβ+/Tau+	1.14087	0.111893	10.1961	5.13452e-21	1.15764e-19	0.920628	1.36111
GAP-43	Intercept	0.115566	0.183047	0.631347	0.52832		-0.24473	0.475862	290
GAP-43	Age	0.0597056	0.0527037	1.13285	0.258228		-0.0440323	0.163443
GAP-43	Sex (male)	-0.20337	0.107507	-1.8917	0.0595453		-0.414978	0.00823795
GAP-43	MCI Aβ+/Tau-	-0.209916	0.164182	-1.27856	0.202093	0.264276	-0.53308	0.113247
GAP-43	MCI Aβ+/Tau+	1.01485	0.126773	8.00531	3.04403e-14	2.58743e-13	0.765325	1.26438
Neurogranin	Intercept	0.308713	0.170811	1.80734	0.0717642		-0.0274982	0.644925	290
Neurogranin	Age	0.0685281	0.0491807	1.3934	0.164586		-0.0282753	0.165332
Neurogranin	Sex (male)	-0.351731	0.10032	-3.50607	0.000528076		-0.549194	-0.154268
Neurogranin	MCI Aβ+/Tau-	-0.189592	0.153207	-1.23749	0.216924	0.273164	-0.491154	0.111969
Neurogranin	MCI Aβ+/Tau+	1.20175	0.118299	10.1586	6.80962e-21	1.15764e-19	0.9689	1.4346
14-3-3 ε	Intercept	-0.181203	0.173217	-1.0461	0.2964		-0.522151	0.159745	290
14-3-3 ε	Age	0.241373	0.0498735	4.83971	2.13367e-06		0.143206	0.33954
14-3-3 ε	Sex (male)	-0.083957	0.101734	-0.825262	0.409913		-0.284202	0.116288
14-3-3 ε	MCI Aβ+/Tau-	0.472761	0.155366	3.04289	0.00256165	0.0051233	0.166951	0.77857
14-3-3 ε	MCI Aβ+/Tau+	1.10727	0.119965	9.22992	6.35144e-18	7.1983e-17	0.871138	1.3434
GDI-1	Intercept	-0.21138	0.180405	-1.1717	0.242297		-0.566475	0.143715	290
GDI-1	Age	0.266677	0.051943	5.13403	5.26058e-07		0.164436	0.368917
GDI-1	Sex (male)	-0.0248464	0.105955	-0.2345	0.814765		-0.2334	0.183707
GDI-1	MCI Aβ+/Tau-	0.289352	0.161812	1.78819	0.0748074	0.105977	-0.0291475	0.607851
GDI-1	MCI Aβ+/Tau+	0.923545	0.124943	7.39173	1.61792e-12	1.10019e-11	0.677617	1.16947
β-synuclein	Intercept	0.215486	0.2769	0.77821	0.437849		-0.332288	0.763261	136
β-synuclein	Age	0.174016	0.0859972	2.0235	0.0450557		0.00389253	0.344138
β-synuclein	Sex (male)	-0.249775	0.164546	-1.51796	0.131433		-0.575286	0.0757363
β-synuclein	MCI Aβ+/Tau-	0.160912	0.235811	0.682378	0.496205	0.544225	-0.305578	0.627403
β-synuclein	MCI Aβ+/Tau+	0.666251	0.20055	3.32213	0.00115805	0.00246086	0.269517	1.06299
Complexin-2	Intercept	0.0234871	0.196406	0.119584	0.904899		-0.363158	0.410132	281
Complexin-2	Age	0.0472364	0.0568937	0.830257	0.407111		-0.0647643	0.159237
Complexin-2	Sex (male)	-0.100617	0.115085	-0.87428	0.382726		-0.327173	0.12594
Complexin-2	MCI Aβ+/Tau-	-0.364172	0.179476	-2.02909	0.0434086	0.0641692	-0.717487	-0.0108575
Complexin-2	MCI Aβ+/Tau+	0.760774	0.13457	5.65337	3.92255e-08	2.22278e-07	0.49586	1.02569
γ-synuclein	Intercept	0.0845452	0.198401	0.426133	0.670332		-0.305972	0.475062	290
γ-synuclein	Age	0.224879	0.0571244	3.93665	0.000103915		0.11244	0.337318
γ-synuclein	Sex (male)	-0.0964142	0.116524	-0.827416	0.408693		-0.325772	0.132943
γ-synuclein	MCI Aβ+/Tau-	-0.110039	0.177954	-0.618358	0.536833	0.570385	-0.460309	0.240231
γ-synuclein	MCI Aβ+/Tau+	0.359634	0.137406	2.6173	0.00933599	0.0158712	0.0891739	0.630094
AP2B1	Intercept	0.0186298	0.192457	0.0968	0.922953		-0.360188	0.397447	290
AP2B1	Age	0.124406	0.055413	2.24507	0.0255305		0.0153354	0.233477
AP2B1	Sex (male)	-0.0930038	0.113033	-0.8228	0.41131		-0.31549	0.129482
AP2B1	MCI Aβ+/Tau-	-0.303051	0.172622	-1.75558	0.0802352	0.10912	-0.642828	0.0367249
AP2B1	MCI Aβ+/Tau+	0.716617	0.13329	5.37639	1.58403e-07	7.69387e-07	0.45426	0.978974
Syntaxin-1B	Intercept	-0.0119067	0.193634	-0.0614908	0.951011		-0.393041	0.369228	290
Syntaxin-1B	Age	0.189148	0.0557519	3.39268	0.000790173		0.0794104	0.298886
Syntaxin-1B	Sex (male)	-0.0310542	0.113725	-0.273065	0.785001		-0.254901	0.192793
Syntaxin-1B	MCI Aβ+/Tau-	-0.481864	0.173678	-2.77447	0.00589456	0.0111342	-0.823718	-0.140009
Syntaxin-1B	MCI Aβ+/Tau+	0.512523	0.134105	3.8218	0.000162688	0.000425492	0.248561	0.776485
Chromogranin-A	Intercept	0.438531	0.191918	2.28499	0.0230482		0.0607741	0.816288	290
Chromogranin-A	Age	0.19179	0.0552579	3.47081	0.000599254		0.0830244	0.300555
Chromogranin-A	Sex (male)	-0.276328	0.112717	-2.45152	0.0148257		-0.498192	-0.0544649
Chromogranin-A	MCI Aβ+/Tau-	-0.633858	0.172139	-3.68225	0.000276513	0.000671533	-0.972683	-0.295033
Chromogranin-A	MCI Aβ+/Tau+	0.357833	0.132917	2.69217	0.00751894	0.0134549	0.0962108	0.619456
Syntaxin-7	Intercept	-0.53256	0.203765	-2.61359	0.00944756		-0.933679	-0.131441	283
Syntaxin-7	Age	0.0486619	0.0591535	0.822639	0.411419		-0.0677837	0.165108
Syntaxin-7	Sex (male)	0.2949	0.119854	2.46049	0.0144832		0.0589626	0.530837
Syntaxin-7	MCI Aβ+/Tau-	-0.222472	0.183946	-1.20944	0.227521	0.276275	-0.584577	0.139632
Syntaxin-7	MCI Aβ+/Tau+	0.360479	0.14209	2.53697	0.0117286	0.0189891	0.0807697	0.640189
NPTX1	Intercept	0.656465	0.19667	3.3379	0.000956357		0.269355	1.04358	290
NPTX1	Age	-0.0961546	0.0566261	-1.69806	0.0905876		-0.207613	0.0153038
NPTX1	Sex (male)	-0.371175	0.115508	-3.21342	0.00146219		-0.598532	-0.143818
NPTX1	MCI Aβ+/Tau-	-0.691689	0.176401	-3.92111	0.000110482	0.000313031	-1.0389	-0.344474
NPTX1	MCI Aβ+/Tau+	0.110944	0.136208	0.814519	0.416028	0.471498	-0.157157	0.379044
Secretogranin 2	Intercept	0.814872	0.193113	4.21967	3.2918e-05		0.434764	1.19498	290
Secretogranin 2	Age	0.0498571	0.0556018	0.896682	0.370646		-0.0595851	0.159299
Secretogranin 2	Sex (male)	-0.471978	0.113418	-4.16138	4.19276e-05		-0.695222	-0.248734
Secretogranin 2	MCI Aβ+/Tau-	-0.742415	0.17321	-4.28621	2.48932e-05	7.69427e-05	-1.08335	-0.401482
Secretogranin 2	MCI Aβ+/Tau+	0.155256	0.133744	1.16085	0.246675	0.289206	-0.107995	0.418507
VGF	Intercept	0.807191	0.193327	4.17525	3.95921e-05		0.42666	1.18772	290
VGF	Age	0.0855114	0.0556636	1.53622	0.125595		-0.0240526	0.195075
VGF	Sex (male)	-0.436367	0.113545	-3.84314	0.000149812		-0.65986	-0.212875
VGF	MCI Aβ+/Tau-	-0.823118	0.173403	-4.74685	3.27484e-06	1.39181e-05	-1.16443	-0.481805
VGF	MCI Aβ+/Tau+	-0.0155322	0.133893	-0.116005	0.90773	0.912878	-0.279076	0.248012
NPTXR	Intercept	0.707693	0.196241	3.60624	0.000366684		0.321427	1.09396	290
NPTXR	Age	-0.0608114	0.0565026	-1.07626	0.282723		-0.172027	0.0504041
NPTXR	Sex (male)	-0.378501	0.115256	-3.284	0.00115118		-0.605362	-0.15164
NPTXR	MCI Aβ+/Tau-	-0.773728	0.176017	-4.39577	1.55954e-05	5.30243e-05	-1.12019	-0.427271
NPTXR	MCI Aβ+/Tau+	-0.014883	0.135911	-0.109506	0.912878	0.912878	-0.282399	0.252633
NPTX2	Intercept	0.816498	0.191162	4.27124	2.65162e-05		0.44023	1.19277	290
NPTX2	Age	-0.196288	0.0550401	-3.56628	0.000424532		-0.304625	-0.0879517
NPTX2	Sex (male)	-0.408958	0.112273	-3.64254	0.000320626		-0.629947	-0.187969
NPTX2	MCI Aβ+/Tau-	-0.75942	0.171461	-4.42912	1.3501e-05	5.10038e-05	-1.09691	-0.42193
NPTX2	MCI Aβ+/Tau+	-0.276651	0.132393	-2.08963	0.0375378	0.058013	-0.537243	-0.0160598

## Sheet: Meta All Aβ+Tau-
CSF biomarker	Fixed Pooled Z	Fixed 95% CI LL	Fixed 95% CI UL	Fixed p	Random Pooled Z	Random 95% CI LL	Random 95% CI UL	Random p	I²	Tau²
14-3-3ζ/δ	0.32	0.172	0.468	0	0.32	0.172	0.468	0	0	0
GAP-43	-0.059	-0.221	0.103	0.61	-0.059	-0.221	0.103	0.538	0	0
neurogranin	-0.018	-0.175	0.139	0.903	-0.018	-0.175	0.139	0.875	0	0
14-3-3ε	0.216	0.046	0.386	0.025	0.168	-0.185	0.521	0.459	0.737	0.048
GDI-1	-0.01	-0.179	0.158	0.903	-0.015	-0.201	0.172	0.877	0.163	0.003
β-synuclein	-0.161	-0.384	0.062	0.231	-0.149	-0.497	0.2	0.49	0.587	0.037
complexin-2	-0.291	-0.471	-0.11	0.003	-0.291	-0.471	-0.11	0.003	0	0
γ-synuclein	-0.176	-0.357	0.005	0.095	-0.176	-0.357	0.005	0.087	0	0
AP2B1	-0.395	-0.572	-0.218	0	-0.395	-0.572	-0.218	0	0	0
syntaxin-1B	-0.419	-0.6	-0.238	0	-0.419	-0.6	-0.238	0	0	0
chromogranin-A	-0.494	-0.676	-0.312	0	-0.494	-0.676	-0.312	0	0	0
syntaxin-7	-0.324	-0.511	-0.138	0.002	-0.351	-0.768	0.065	0.139	0.794	0.072
NPTX1	-0.467	-0.655	-0.278	0	-0.467	-0.655	-0.278	0	0	0
secretogranin 2	-0.559	-0.746	-0.373	0	-0.565	-0.772	-0.358	0	0.161	0.004
VGF	-0.629	-0.816	-0.442	0	-0.629	-0.816	-0.442	0	0	0
NPTXR	-0.57	-0.76	-0.38	0	-0.57	-0.76	-0.38	0	0	0
NPTX2	-0.562	-0.752	-0.373	0	-0.562	-0.752	-0.373	0	0	0

## Sheet: Meta All Aβ+Tau+
CSF biomarker	Fixed Pooled Z	Fixed 95% CI LL	Fixed 95% CI UL	Fixed p	Random Pooled Z	Random 95% CI LL	Random 95% CI UL	Random p	I²	Tau²
14-3-3ζ/δ	1.25	1.126	1.373	0	1.243	1.037	1.448	0	0.636	0.014
GAP-43	1.243	1.107	1.378	0	1.231	0.904	1.559	0	0.828	0.046
neurogranin	1.31	1.177	1.443	0	1.31	1.141	1.479	0	0.377	0.006
14-3-3ε	1.063	0.917	1.208	0	1.063	0.916	1.209	0	0.02	0
GDI-1	0.999	0.856	1.142	0	0.999	0.856	1.142	0	0	0
β-synuclein	1.033	0.857	1.209	0	0.929	0.366	1.491	0.001	0.882	0.146
complexin-2	0.893	0.742	1.044	0	0.893	0.742	1.044	0	0	0
γ-synuclein	0.667	0.516	0.818	0	0.655	0.274	1.036	0.001	0.843	0.064
AP2B1	0.828	0.679	0.977	0	0.828	0.679	0.977	0	0	0
syntaxin-1B	0.66	0.506	0.814	0	0.66	0.506	0.814	0	0	0
chromogranin-A	0.563	0.407	0.718	0	0.563	0.407	0.718	0	0	0
syntaxin-7	0.568	0.412	0.723	0	0.558	0.273	0.843	0	0.7	0.03
NPTX1	0.335	0.174	0.496	0	0.335	0.174	0.496	0	0	0
secretogranin 2	0.373	0.214	0.532	0	0.373	0.214	0.532	0	0	0
VGF	0.278	0.117	0.438	0.001	0.282	0.068	0.495	0.01	0.433	0.01
NPTXR	0.248	0.086	0.41	0.003	0.248	0.086	0.41	0.003	0	0
NPTX2	0.034	-0.128	0.196	0.678	0.034	-0.128	0.196	0.678	0	0

## Sheet: Meta CN Aβ+Tau-
CSF biomarker	Fixed Pooled Z	Fixed 95% CI LL	Fixed 95% CI UL	Fixed p	Random Pooled Z	Random 95% CI LL	Random 95% CI UL	Random p	I²	Tau²
14-3-3ζ/δ	0.248	0.051	0.445	0.053	0.248	0.051	0.445	0.028	0	0
GAP-43	-0.058	-0.274	0.159	0.603	-0.058	-0.274	0.159	0.641	0	0
neurogranin	0.067	-0.145	0.278	0.603	0.067	-0.145	0.278	0.609	0	0
14-3-3ε	0.137	-0.083	0.357	0.442	0.047	-0.429	0.523	0.846	0.717	0.086
GDI-1	-0.1	-0.316	0.115	0.466	-0.1	-0.316	0.115	0.44	0	0
β-synuclein	-0.155	-0.467	0.157	0.466	-0.155	-0.467	0.157	0.431	0	0
complexin-2	-0.205	-0.437	0.028	0.212	-0.205	-0.437	0.028	0.143	0	0
γ-synuclein	-0.134	-0.366	0.098	0.442	-0.134	-0.366	0.098	0.366	0	0
AP2B1	-0.374	-0.6	-0.148	0.017	-0.374	-0.6	-0.148	0.005	0	0
syntaxin-1B	-0.388	-0.619	-0.158	0.017	-0.388	-0.619	-0.158	0.005	0	0
chromogranin-A	-0.379	-0.606	-0.151	0.017	-0.379	-0.606	-0.151	0.005	0	0
syntaxin-7	-0.206	-0.442	0.031	0.212	-0.228	-0.549	0.093	0.252	0.412	0.023
NPTX1	-0.291	-0.525	-0.056	0.053	-0.291	-0.525	-0.056	0.028	0	0
secretogranin 2	-0.354	-0.587	-0.121	0.017	-0.354	-0.587	-0.121	0.007	0	0
VGF	-0.433	-0.667	-0.2	0.017	-0.433	-0.667	-0.2	0.005	0	0
NPTXR	-0.38	-0.615	-0.145	0.017	-0.38	-0.615	-0.145	0.005	0	0
NPTX2	-0.362	-0.595	-0.129	0.017	-0.362	-0.595	-0.129	0.007	0	0

## Sheet: Meta CN Aβ+Tau+
CSF biomarker	Fixed Pooled Z	Fixed 95% CI LL	Fixed 95% CI UL	Fixed p	Random Pooled Z	Random 95% CI LL	Random 95% CI UL	Random p	I²	Tau²
14-3-3ζ/δ	1.211	1.019	1.402	0	1.211	1.019	1.402	0	0	0
GAP-43	1.358	1.147	1.569	0	1.363	1.105	1.621	0	0.326	0.011
neurogranin	1.439	1.231	1.646	0	1.439	1.231	1.646	0	0	0
14-3-3ε	1.077	0.858	1.296	0	1.077	0.858	1.296	0	0	0
GDI-1	1.147	0.936	1.358	0	1.147	0.936	1.358	0	0	0
β-synuclein	1.063	0.781	1.345	0	0.989	0.104	1.874	0.03	0.895	0.365
complexin-2	1.083	0.856	1.311	0	1.083	0.856	1.311	0	0	0
γ-synuclein	0.831	0.607	1.055	0	0.846	0.348	1.344	0.001	0.796	0.103
AP2B1	1.008	0.788	1.229	0	1.019	0.685	1.353	0	0.558	0.032
syntaxin-1B	0.814	0.588	1.041	0	0.818	0.562	1.074	0	0.214	0.007
chromogranin-A	0.919	0.697	1.142	0	0.941	0.501	1.381	0	0.74	0.075
syntaxin-7	0.783	0.555	1.011	0	0.788	0.22	1.355	0.008	0.839	0.141
NPTX1	0.663	0.432	0.894	0	0.681	0.319	1.044	0	0.584	0.04
secretogranin 2	0.75	0.521	0.978	0	0.783	0.241	1.326	0.006	0.818	0.126
VGF	0.71	0.48	0.939	0	0.748	0.172	1.324	0.012	0.838	0.145
NPTXR	0.712	0.481	0.944	0	0.731	0.354	1.109	0	0.616	0.046
NPTX2	0.52	0.289	0.75	0	0.561	0.046	1.076	0.033	0.791	0.109

[truncated: 2 more sheets: Meta MCI Aβ+Tau-, Meta MCI Aβ+Tau+]
