# Supplementary material for: Cerebrospinal fluid markers link to synaptic plasticity responses and Alzheimer’s disease genetic pathways
Source: Mol Neurodegener. 2025 Oct 13;20:107. doi: 10.1186/s13024-025-00899-w (PMC12519626; doi:10.1186/s13024-025-00899-w)
Supplement: Supplementary file 4 — Supplementary Material 4: Supplementary Table 3. Description of data: Detailed statistical results for associations between synaptic marker concentrations and baseline verbal memory impairment, analyzed separately in the Dementia Disease Initiation (DDI) and Amsterdam Dementia Cohort (ADC), with pooled estimates provided through meta-analyses across cohorts. [file 13024_2025_899_MOESM4_ESM.xlsx]

## Sheet: All cases DDI
Variable	β	std.error	t	pvalue	adj.pvalue	95 % CI LL	95 % CI UL
Intercept	0.08	0.06	1.33	0.184		-0.038	0.199
Years of education	0.179	0.046	3.859	0		0.088	0.27
Sex (male)	-0.186	0.09	-2.058	0.04		-0.364	-0.008
Age	-0.06	0.052	-1.16	0.247		-0.162	0.042
14-3-3 ζ/δ	-0.473	0.052	-9.187	0	0	-0.575	-0.372
Intercept	0.108	0.064	1.683	0.093		-0.018	0.234
Years of education	0.183	0.049	3.699	0		0.086	0.28
Sex (male)	-0.238	0.096	-2.468	0.014		-0.427	-0.048
Age	-0.226	0.05	-4.539	0		-0.324	-0.128
Neurogranin	-0.279	0.05	-5.603	0	0	-0.377	-0.181
Intercept	0.115	0.064	1.809	0.071		-0.01	0.241
Years of education	0.204	0.049	4.19	0		0.108	0.3
Sex (male)	-0.266	0.096	-2.786	0.006		-0.454	-0.078
Age	-0.208	0.049	-4.196	0		-0.305	-0.11
14-3-3 ε	-0.316	0.049	-6.465	0	0	-0.412	-0.22
Intercept	0.077	0.067	1.155	0.249		-0.054	0.208
Years of education	0.19	0.051	3.732	0		0.09	0.291
Sex (male)	-0.2	0.099	-2.008	0.045		-0.395	-0.004
Age	-0.218	0.054	-4.073	0		-0.323	-0.113
GDI-1	-0.193	0.053	-3.619	0	0.001	-0.298	-0.088
Intercept	0.079	0.072	1.103	0.271		-0.062	0.221
β-synuclein	-0.25	0.057	-4.363	0	0	-0.362	-0.137
Years of education	0.159	0.054	2.944	0.004		0.053	0.265
Sex (male)	-0.279	0.109	-2.568	0.011		-0.493	-0.065
Age	-0.241	0.056	-4.304	0		-0.352	-0.131
Intercept	0.085	0.067	1.278	0.202		-0.046	0.217
Complexin-2	-0.137	0.051	-2.68	0.008	0.015	-0.238	-0.037
Years of education	0.198	0.051	3.871	0		0.098	0.299
Sex (male)	-0.204	0.1	-2.038	0.042		-0.401	-0.007
Age	-0.255	0.052	-4.948	0		-0.357	-0.154
Intercept	0.078	0.067	1.155	0.249		-0.055	0.21
Years of education	0.196	0.051	3.806	0		0.095	0.297
γ-synuclein	-0.143	0.055	-2.607	0.01	0.016	-0.251	-0.035
Sex (male)	-0.203	0.1	-2.024	0.044		-0.401	-0.006
Age	-0.23	0.055	-4.161	0		-0.338	-0.121
Intercept	0.093	0.067	1.385	0.167		-0.039	0.225
AP2B1	-0.105	0.052	-2.024	0.044	0.057	-0.208	-0.003
Years of education	0.196	0.052	3.799	0		0.095	0.298
Sex (male)	-0.221	0.1	-2.195	0.029		-0.418	-0.023
Age	-0.26	0.052	-4.982	0		-0.363	-0.157
Intercept	0.094	0.067	1.403	0.162		-0.038	0.226
Years of education	0.196	0.052	3.798	0		0.095	0.298
Sex (male)	-0.224	0.101	-2.224	0.027		-0.422	-0.026
Age	-0.263	0.052	-5.063	0		-0.366	-0.161
Syntaxin-1B	-0.099	0.052	-1.903	0.058	0.07	-0.201	0.003
Intercept	0.088	0.067	1.303	0.193		-0.045	0.221
Chromogranin-A	0.046	0.052	0.886	0.376	0.376	-0.056	0.148
Years of education	0.208	0.052	4.009	0		0.106	0.31
Sex (male)	-0.212	0.101	-2.096	0.037		-0.41	-0.013
Age	-0.296	0.052	-5.71	0		-0.398	-0.194
Intercept	0.089	0.067	1.321	0.188		-0.044	0.221
Years of education	0.2	0.052	3.855	0		0.098	0.302
Sex (male)	-0.212	0.101	-2.106	0.036		-0.411	-0.014
Age	-0.267	0.054	-4.925	0		-0.374	-0.16
Syntaxin-7	-0.056	0.054	-1.028	0.305	0.324	-0.163	0.051
Intercept	0.082	0.067	1.212	0.226		-0.051	0.215
Years of education	0.207	0.052	4.003	0		0.105	0.308
Sex (male)	-0.198	0.101	-1.953	0.052		-0.397	0.001
Age	-0.299	0.051	-5.818	0		-0.4	-0.198
NPTX1	0.073	0.051	1.434	0.153	0.173	-0.027	0.174
Intercept	0.084	0.067	1.253	0.211		-0.048	0.216
Years of education	0.211	0.052	4.101	0		0.11	0.313
Sex (male)	-0.203	0.1	-2.024	0.044		-0.401	-0.006
Age	-0.298	0.051	-5.873	0		-0.398	-0.198
Secretogranin 2	0.108	0.051	2.137	0.033	0.047	0.009	0.208
Intercept	0.08	0.067	1.197	0.232		-0.052	0.212
Years of education	0.212	0.051	4.129	0		0.111	0.313
Sex (male)	-0.195	0.1	-1.944	0.053		-0.393	0.002
Age	-0.297	0.051	-5.882	0		-0.397	-0.198
VGF	0.126	0.051	2.493	0.013	0.02	0.027	0.226
Intercept	0.073	0.067	1.094	0.275		-0.058	0.204
Years of education	0.211	0.051	4.124	0		0.11	0.311
Sex (male)	-0.18	0.1	-1.795	0.074		-0.377	0.017
Age	-0.301	0.05	-5.972	0		-0.4	-0.202
NPTXR	0.154	0.05	3.068	0.002	0.005	0.055	0.253
Intercept	0.064	0.066	0.966	0.335		-0.066	0.194
Years of education	0.208	0.05	4.122	0		0.109	0.307
Sex (male)	-0.16	0.099	-1.611	0.108		-0.355	0.035
Age	-0.285	0.05	-5.75	0		-0.382	-0.187
NPTX2	0.213	0.05	4.279	0	0	0.115	0.311
Intercept	0.089	0.064	1.402	0.162		-0.036	0.215
Years of education	0.181	0.049	3.68	0		0.084	0.277
GAP43	-0.315	0.05	-6.319	0	0	-0.412	-0.217
Sex (male)	-0.209	0.095	-2.185	0.03		-0.397	-0.021
Age	-0.202	0.05	-4.05	0		-0.3	-0.104

## Sheet: All cases ADC
Variable	β	std.error	t	pvalue	adj.pvalue	95 % CI LL	95 % CI UL
Intercept	0.003	0.046	0.071	0.943		-0.087	0.093
Age	-0.116	0.05	-2.338	0.02		-0.214	-0.019
Sex (male)	-0.206	0.046	-4.441	0		-0.298	-0.115
Years of education	0.06	0.046	1.302	0.194		-0.031	0.151
14-3-3 ζ/δ	-0.356	0.05	-7.142	0	0	-0.454	-0.258
Intercept	0.004	0.047	0.08	0.936		-0.088	0.096
Age	-0.173	0.049	-3.553	0		-0.27	-0.077
Sex (male)	-0.194	0.047	-4.09	0		-0.287	-0.101
Years of education	0.062	0.047	1.322	0.187		-0.03	0.155
14-3-3 ε	-0.283	0.049	-5.798	0	0	-0.379	-0.187
Intercept	0.004	0.048	0.093	0.926		-0.09	0.099
Age	-0.232	0.048	-4.797	0		-0.326	-0.137
Sex (male)	-0.21	0.049	-4.257	0		-0.307	-0.113
Years of education	0.068	0.048	1.411	0.159		-0.027	0.163
GDI-1	-0.245	0.049	-4.958	0	0	-0.342	-0.148
Intercept	-0.032	0.071	-0.45	0.653		-0.172	0.108
Age	-0.132	0.076	-1.739	0.084		-0.282	0.018
Sex (male)	-0.183	0.071	-2.584	0.011		-0.323	-0.043
Years of education	0.007	0.067	0.104	0.917		-0.125	0.139
Neurogranin	-0.193	0.049	-3.925	0	0	-0.29	-0.096
Intercept	0.005	0.047	0.106	0.916		-0.088	0.098
Age	-0.183	0.049	-3.699	0		-0.28	-0.086
Sex (male)	-0.178	0.048	-3.74	0		-0.272	-0.085
Years of education	0.069	0.048	1.445	0.149		-0.025	0.163
GAP43	-0.158	0.049	-3.23	0.001	0.005	-0.254	-0.062
Intercept	0.004	0.049	0.086	0.932		-0.092	0.1
Age	-0.245	0.05	-4.872	0		-0.344	-0.146
Sex (male)	-0.173	0.049	-3.498	0.001		-0.27	-0.076
Years of education	0.07	0.049	1.418	0.157		-0.027	0.167
Complexin-2	-0.148	0.05	-2.952	0.003	0.01	-0.246	-0.049
Intercept	0.004	0.05	0.071	0.943		-0.094	0.101
Age	-0.242	0.051	-4.789	0		-0.342	-0.143
Sex (male)	-0.187	0.05	-3.723	0		-0.285	-0.088
Years of education	0.077	0.05	1.549	0.122		-0.021	0.175
NPTX2	0.144	0.052	2.779	0.006	0.014	0.042	0.246
Intercept	0.005	0.049	0.096	0.924		-0.091	0.1
Age	-0.238	0.049	-4.822	0		-0.335	-0.141
Sex (male)	-0.178	0.049	-3.624	0		-0.275	-0.081
Years of education	0.063	0.049	1.288	0.198		-0.033	0.16
AP2B1	-0.093	0.05	-1.883	0.06	0.129	-0.191	0.004
Intercept	0.004	0.049	0.087	0.931		-0.092	0.1
Age	-0.241	0.05	-4.829	0		-0.339	-0.143
Sex (male)	-0.174	0.049	-3.534	0		-0.271	-0.077
Years of education	0.069	0.049	1.411	0.159		-0.027	0.166
NPTXR	0.082	0.05	1.62	0.106	0.2	-0.017	0.181
Intercept	0.007	0.05	0.132	0.895		-0.091	0.104
Age	-0.237	0.05	-4.746	0		-0.336	-0.139
Sex (male)	-0.157	0.05	-3.127	0.002		-0.256	-0.058
Years of education	0.07	0.05	1.381	0.168		-0.029	0.168
β-synuclein	-0.109	0.072	-1.512	0.132	0.221	-0.251	0.033
Intercept	0.004	0.049	0.086	0.931		-0.092	0.1
Age	-0.253	0.05	-5.109	0		-0.351	-0.156
Sex (male)	-0.168	0.05	-3.354	0.001		-0.267	-0.07
Years of education	0.069	0.049	1.4	0.162		-0.028	0.166
VGF	0.075	0.051	1.469	0.143	0.221	-0.025	0.174
Intercept	0.004	0.049	0.086	0.932		-0.092	0.1
Age	-0.246	0.049	-5.003	0		-0.343	-0.149
Sex (male)	-0.155	0.051	-3.043	0.003		-0.256	-0.055
Years of education	0.068	0.049	1.39	0.165		-0.028	0.165
Syntaxin-7	-0.058	0.05	-1.148	0.252	0.337	-0.156	0.041
Intercept	0.004	0.049	0.087	0.931		-0.092	0.1
Age	-0.252	0.049	-5.147	0		-0.348	-0.156
Sex (male)	-0.163	0.051	-3.167	0.002		-0.263	-0.062
Years of education	0.068	0.049	1.377	0.169		-0.029	0.165
Syntaxin-1B	-0.056	0.05	-1.114	0.266	0.337	-0.154	0.043
Intercept	0.004	0.049	0.086	0.932		-0.092	0.1
Age	-0.254	0.049	-5.209	0		-0.351	-0.158
Sex (male)	-0.149	0.051	-2.925	0.004		-0.25	-0.049
Years of education	0.065	0.049	1.326	0.186		-0.031	0.162
NPTX1	0.056	0.051	1.087	0.278	0.337	-0.045	0.156
Intercept	0.004	0.049	0.085	0.932		-0.092	0.1
Age	-0.243	0.049	-4.955	0		-0.34	-0.147
Sex (male)	-0.15	0.051	-2.978	0.003		-0.25	-0.051
Years of education	0.064	0.049	1.307	0.192		-0.032	0.161
γ-synuclein	-0.028	0.05	-0.555	0.58	0.637	-0.127	0.071
Intercept	0.005	0.048	0.094	0.925		-0.091	0.1
Age	-0.215	0.05	-4.272	0		-0.314	-0.116
Sex (male)	-0.133	0.05	-2.642	0.009		-0.233	-0.034
Years of education	0.056	0.049	1.143	0.254		-0.04	0.152
Secretogranin 2	0.027	0.051	0.526	0.599	0.637	-0.073	0.127
Intercept	0.004	0.048	0.084	0.933		-0.091	0.099
Age	-0.237	0.049	-4.886	0		-0.332	-0.142
Sex (male)	-0.194	0.049	-3.95	0		-0.29	-0.097
Years of education	0.073	0.049	1.494	0.136		-0.023	0.168
Chromogranin-A	0.011	0.05	0.223	0.824	0.824	-0.088	0.11

## Sheet: CN Aβ-Tau- DDI
Variable	β	std.error	t	pvalue	adj.pvalue	95 % CI LL	95 % CI UL
Intercept	0.209	0.097	2.16	0.032		0.018	0.401
Years of education	0.332	0.072	4.639	0		0.191	0.473
Sex (male)	-0.458	0.145	-3.162	0.002		-0.744	-0.172
Age	-0.128	0.079	-1.619	0.108		-0.283	0.028
14-3-3 ζ/δ	-0.165	0.078	-2.119	0.036	0.608	-0.32	-0.011
Intercept	0.214	0.098	2.179	0.031		0.02	0.408
Years of education	0.327	0.073	4.509	0		0.184	0.471
GAP43	-0.031	0.073	-0.43	0.668	0.886	-0.175	0.113
Sex (male)	-0.469	0.147	-3.192	0.002		-0.759	-0.179
Age	-0.194	0.073	-2.657	0.009		-0.338	-0.05
Intercept	0.212	0.099	2.147	0.033		0.017	0.406
Years of education	0.326	0.073	4.496	0		0.183	0.47
Sex (male)	-0.464	0.148	-3.139	0.002		-0.756	-0.172
Age	-0.195	0.073	-2.669	0.008		-0.339	-0.051
Neurogranin	0.012	0.074	0.169	0.866	0.886	-0.133	0.158
Intercept	0.215	0.099	2.18	0.031		0.02	0.409
Years of education	0.328	0.073	4.498	0		0.184	0.473
Sex (male)	-0.471	0.148	-3.187	0.002		-0.763	-0.179
Age	-0.193	0.073	-2.637	0.009		-0.338	-0.048
14-3-3 ε	-0.019	0.073	-0.257	0.797	0.886	-0.163	0.125
Intercept	0.22	0.099	2.222	0.028		0.024	0.416
Years of education	0.327	0.073	4.501	0		0.184	0.471
Sex (male)	-0.475	0.148	-3.218	0.002		-0.767	-0.183
Age	-0.187	0.075	-2.507	0.013		-0.334	-0.04
GDI-1	-0.032	0.074	-0.427	0.67	0.886	-0.178	0.115
Intercept	0.225	0.109	2.066	0.041		0.009	0.44
β-synuclein	0.048	0.08	0.597	0.551	0.886	-0.111	0.206
Years of education	0.334	0.078	4.275	0		0.179	0.488
Sex (male)	-0.513	0.162	-3.16	0.002		-0.834	-0.191
Age	-0.221	0.081	-2.722	0.007		-0.381	-0.06
Intercept	0.212	0.098	2.16	0.032		0.018	0.406
Complexin-2	-0.031	0.073	-0.43	0.668	0.886	-0.175	0.113
Years of education	0.329	0.073	4.518	0		0.185	0.473
Sex (male)	-0.465	0.147	-3.165	0.002		-0.755	-0.175
Age	-0.194	0.073	-2.657	0.009		-0.339	-0.05
Intercept	0.222	0.099	2.233	0.027		0.025	0.418
Years of education	0.329	0.073	4.514	0		0.185	0.474
γ-synuclein	-0.03	0.075	-0.399	0.691	0.886	-0.178	0.118
Sex (male)	-0.478	0.148	-3.229	0.002		-0.771	-0.186
Age	-0.185	0.076	-2.455	0.015		-0.335	-0.036
Intercept	0.214	0.098	2.176	0.031		0.02	0.409
AP2B1	-0.016	0.074	-0.213	0.832	0.886	-0.161	0.13
Years of education	0.327	0.073	4.501	0		0.183	0.471
Sex (male)	-0.469	0.147	-3.183	0.002		-0.761	-0.178
Age	-0.193	0.074	-2.627	0.01		-0.339	-0.048
Intercept	0.215	0.099	2.178	0.031		0.02	0.41
Years of education	0.326	0.073	4.49	0		0.183	0.47
Sex (male)	-0.471	0.148	-3.179	0.002		-0.763	-0.178
Age	-0.193	0.074	-2.622	0.01		-0.339	-0.048
Syntaxin-1B	-0.016	0.074	-0.217	0.828	0.886	-0.162	0.13
Intercept	0.212	0.099	2.148	0.033		0.017	0.406
Chromogranin-A	0.013	0.073	0.175	0.862	0.886	-0.132	0.157
Years of education	0.326	0.073	4.494	0		0.183	0.47
Sex (male)	-0.464	0.148	-3.142	0.002		-0.756	-0.172
Age	-0.196	0.073	-2.679	0.008		-0.341	-0.051
Intercept	0.218	0.098	2.227	0.027		0.025	0.411
Years of education	0.326	0.072	4.515	0		0.183	0.469
Sex (male)	-0.477	0.146	-3.257	0.001		-0.766	-0.187
Age	-0.174	0.075	-2.329	0.021		-0.321	-0.026
Syntaxin-7	-0.095	0.075	-1.265	0.208	0.886	-0.244	0.053
Intercept	0.216	0.099	2.191	0.03		0.021	0.411
Years of education	0.327	0.073	4.499	0		0.183	0.47
Sex (male)	-0.474	0.148	-3.197	0.002		-0.767	-0.181
Age	-0.193	0.073	-2.624	0.01		-0.338	-0.048
NPTX1	-0.026	0.074	-0.356	0.722	0.886	-0.172	0.119
Intercept	0.212	0.099	2.151	0.033		0.017	0.407
Years of education	0.327	0.073	4.497	0		0.183	0.47
Sex (male)	-0.464	0.148	-3.147	0.002		-0.756	-0.173
Age	-0.195	0.073	-2.668	0.008		-0.339	-0.051
Secretogranin 2	0.011	0.073	0.144	0.886	0.886	-0.134	0.155
Intercept	0.212	0.099	2.148	0.033		0.017	0.407
Years of education	0.326	0.073	4.492	0		0.183	0.47
Sex (male)	-0.464	0.148	-3.137	0.002		-0.756	-0.172
Age	-0.194	0.073	-2.656	0.009		-0.339	-0.05
VGF	0.011	0.073	0.153	0.879	0.886	-0.134	0.156
Intercept	0.209	0.099	2.116	0.036		0.014	0.403
Years of education	0.327	0.073	4.507	0		0.184	0.47
Sex (male)	-0.457	0.148	-3.083	0.002		-0.749	-0.164
Age	-0.196	0.073	-2.688	0.008		-0.341	-0.052
NPTXR	0.036	0.073	0.492	0.623	0.886	-0.108	0.18
Intercept	0.209	0.099	2.12	0.036		0.014	0.405
Years of education	0.327	0.073	4.505	0		0.184	0.471
Sex (male)	-0.458	0.149	-3.08	0.002		-0.752	-0.164
Age	-0.195	0.073	-2.665	0.009		-0.339	-0.05
NPTX2	0.026	0.074	0.347	0.729	0.886	-0.12	0.171

## Sheet: CN Aβ-Tau- ADC
Variable	β	std.error	t	pvalue	adj.pvalue	95 % CI LL	95 % CI UL
Intercept	0.423	0.069	6.127	0		0.287	0.56
Age	-0.204	0.06	-3.428	0.001		-0.322	-0.087
Sex (male)	-0.231	0.061	-3.787	0		-0.352	-0.111
Years of education	0.126	0.066	1.902	0.059		-0.005	0.257
14-3-3 ζ/δ	0.003	0.077	0.037	0.97	0.987	-0.15	0.155
Intercept	0.447	0.068	6.62	0		0.314	0.581
Age	-0.216	0.056	-3.85	0		-0.327	-0.105
Sex (male)	-0.234	0.061	-3.836	0		-0.354	-0.114
Years of education	0.124	0.066	1.865	0.064		-0.007	0.254
14-3-3 ε	0.06	0.07	0.852	0.395	0.987	-0.079	0.199
Intercept	0.432	0.066	6.541	0		0.302	0.562
Age	-0.205	0.054	-3.771	0		-0.312	-0.098
Sex (male)	-0.228	0.062	-3.688	0		-0.35	-0.106
Years of education	0.125	0.066	1.888	0.061		-0.006	0.256
Neurogranin	0.029	0.075	0.382	0.703	0.987	-0.119	0.176
Intercept	0.439	0.093	4.725	0		0.254	0.624
Age	0.028	0.092	0.307	0.76		-0.154	0.21
Sex (male)	-0.274	0.091	-3.018	0.003		-0.455	-0.093
Years of education	-0.026	0.099	-0.26	0.796		-0.223	0.172
β-synuclein	-0.028	0.089	-0.314	0.754	0.987	-0.205	0.149
Intercept	0.422	0.064	6.542	0		0.294	0.549
Age	-0.203	0.057	-3.591	0		-0.315	-0.091
Sex (male)	-0.231	0.061	-3.79	0		-0.352	-0.111
Years of education	0.126	0.067	1.9	0.059		-0.005	0.258
GDI-1	-0.001	0.071	-0.016	0.987	0.987	-0.141	0.139
Intercept	0.431	0.061	7.075	0		0.311	0.552
Age	-0.217	0.055	-3.943	0		-0.326	-0.108
Sex (male)	-0.225	0.061	-3.681	0		-0.345	-0.104
Years of education	0.118	0.066	1.771	0.078		-0.013	0.249
γ-synuclein	0.077	0.062	1.25	0.213	0.987	-0.045	0.2
Intercept	0.422	0.063	6.653	0		0.297	0.548
Age	-0.218	0.057	-3.837	0		-0.33	-0.106
Sex (male)	-0.242	0.063	-3.866	0		-0.365	-0.118
Years of education	0.133	0.069	1.929	0.055		-0.003	0.27
Complexin-2	-0.011	0.069	-0.166	0.868	0.987	-0.147	0.124
Intercept	0.425	0.062	6.9	0		0.303	0.546
Age	-0.206	0.055	-3.755	0		-0.314	-0.098
Sex (male)	-0.231	0.061	-3.774	0		-0.351	-0.11
Years of education	0.125	0.066	1.884	0.061		-0.006	0.256
AP2B1	0.019	0.066	0.283	0.777	0.987	-0.111	0.148
Intercept	0.421	0.061	6.909	0		0.301	0.541
Age	-0.201	0.055	-3.637	0		-0.309	-0.092
Sex (male)	-0.232	0.061	-3.797	0		-0.352	-0.111
Years of education	0.128	0.066	1.922	0.056		-0.003	0.259
Syntaxin-1B	-0.017	0.063	-0.268	0.789	0.987	-0.141	0.107
Intercept	0.415	0.062	6.726	0		0.293	0.536
Age	-0.195	0.055	-3.542	0.001		-0.303	-0.086
Sex (male)	-0.214	0.063	-3.366	0.001		-0.339	-0.088
Years of education	0.116	0.068	1.721	0.087		-0.017	0.249
Syntaxin-7	-0.058	0.064	-0.908	0.365	0.987	-0.184	0.068
Intercept	0.422	0.061	6.945	0		0.302	0.542
Age	-0.204	0.055	-3.714	0		-0.313	-0.096
Sex (male)	-0.231	0.062	-3.746	0		-0.352	-0.109
Years of education	0.126	0.066	1.904	0.059		-0.005	0.257
Chromogranin-A	0.007	0.066	0.111	0.912	0.987	-0.123	0.137
Intercept	0.421	0.061	6.928	0		0.301	0.541
Age	-0.199	0.055	-3.644	0		-0.307	-0.091
Sex (male)	-0.223	0.063	-3.56	0		-0.347	-0.1
Years of education	0.125	0.066	1.892	0.06		-0.005	0.256
NPTX1	0.036	0.068	0.536	0.593	0.987	-0.098	0.171
Intercept	0.422	0.061	6.946	0		0.302	0.542
Age	-0.203	0.054	-3.748	0		-0.31	-0.096
Sex (male)	-0.234	0.063	-3.692	0		-0.359	-0.109
Years of education	0.127	0.066	1.912	0.058		-0.004	0.258
Secretogranin 2	-0.01	0.065	-0.157	0.876	0.987	-0.138	0.118
Intercept	0.422	0.061	6.909	0		0.301	0.542
Age	-0.203	0.054	-3.745	0		-0.311	-0.096
Sex (male)	-0.231	0.063	-3.682	0		-0.355	-0.107
Years of education	0.126	0.066	1.906	0.058		-0.004	0.257
VGF	0.003	0.065	0.041	0.967	0.987	-0.125	0.13
Intercept	0.421	0.061	6.907	0		0.301	0.541
Age	-0.202	0.054	-3.711	0		-0.309	-0.095
Sex (male)	-0.228	0.062	-3.647	0		-0.351	-0.104
Years of education	0.125	0.066	1.891	0.06		-0.005	0.256
NPTXR	0.019	0.066	0.288	0.774	0.987	-0.111	0.149
Intercept	0.419	0.061	6.831	0		0.298	0.541
Age	-0.199	0.056	-3.57	0		-0.31	-0.089
Sex (male)	-0.227	0.063	-3.636	0		-0.351	-0.104
Years of education	0.125	0.066	1.879	0.062		-0.006	0.256
NPTX2	0.019	0.066	0.294	0.769	0.987	-0.111	0.15
Intercept	0.439	0.064	6.848	0		0.312	0.565
Age	-0.205	0.054	-3.789	0		-0.312	-0.098
Sex (male)	-0.226	0.061	-3.692	0		-0.347	-0.105
Years of education	0.119	0.067	1.791	0.075		-0.012	0.251
GAP43	0.06	0.073	0.814	0.417	0.987	-0.085	0.204

## Sheet: Aβ+Tau- DDI
Variable	β	std.error	t	pvalue	adj.pvalue	95 % CI LL	95 % CI UL
Intercept	0.047	0.216	0.22	0.827		-0.395	0.49
β-synuclein	-0.019	0.201	-0.093	0.926	0.983	-0.431	0.394
Years of education	-0.054	0.208	-0.259	0.798		-0.482	0.374
Sex (male)	-0.416	0.464	-0.897	0.378		-1.367	0.535
Age	-0.258	0.176	-1.465	0.154		-0.619	0.103
Intercept	0.069	0.176	0.391	0.698		-0.287	0.424
Years of education	0.053	0.184	0.286	0.776		-0.319	0.424
γ-synuclein	0.079	0.172	0.457	0.65	0.737	-0.269	0.426
Sex (male)	-0.383	0.334	-1.146	0.259		-1.06	0.294
Age	-0.27	0.156	-1.735	0.091		-0.586	0.045
Intercept	0.114	0.169	0.671	0.506		-0.229	0.456
AP2B1	0.266	0.151	1.766	0.085	0.161	-0.039	0.57
Years of education	0.123	0.169	0.725	0.473		-0.22	0.466
Sex (male)	-0.465	0.327	-1.424	0.163		-1.125	0.196
Age	-0.234	0.148	-1.578	0.123		-0.533	0.066
Intercept	0.113	0.16	0.706	0.484		-0.211	0.437
Years of education	0.147	0.159	0.926	0.36		-0.175	0.47
Sex (male)	-0.488	0.309	-1.577	0.123		-1.114	0.138
Age	-0.206	0.141	-1.462	0.152		-0.491	0.079
NPTX1	0.402	0.142	2.822	0.007	0.025	0.114	0.69
Intercept	0.113	0.173	0.655	0.516		-0.237	0.464
Years of education	0.001	0.173	0.006	0.995		-0.349	0.351
Sex (male)	-0.399	0.335	-1.193	0.24		-1.076	0.278
Age	-0.216	0.155	-1.39	0.173		-0.529	0.098
14-3-3 ζ/δ	-0.172	0.16	-1.075	0.289	0.409	-0.495	0.152
Intercept	0.067	0.158	0.424	0.674		-0.252	0.385
Years of education	0.161	0.156	1.034	0.308		-0.154	0.477
Sex (male)	-0.364	0.303	-1.202	0.237		-0.976	0.248
Age	-0.185	0.138	-1.333	0.19		-0.465	0.096
NPTXR	0.461	0.145	3.173	0.003	0.017	0.167	0.756
Intercept	0.112	0.173	0.647	0.522		-0.237	0.461
Years of education	0.099	0.172	0.573	0.57		-0.25	0.447
Sex (male)	-0.44	0.332	-1.323	0.194		-1.112	0.233
Age	-0.28	0.152	-1.839	0.073		-0.588	0.028
Syntaxin-7	0.19	0.155	1.228	0.227	0.351	-0.123	0.504
Intercept	0.12	0.165	0.728	0.471		-0.214	0.454
Complexin-2	0.332	0.145	2.29	0.027	0.067	0.039	0.626
Years of education	0.129	0.164	0.786	0.437		-0.203	0.46
Sex (male)	-0.489	0.319	-1.533	0.133		-1.134	0.156
Age	-0.249	0.144	-1.726	0.092		-0.54	0.043
Intercept	0.079	0.175	0.453	0.653		-0.275	0.433
Years of education	0.039	0.17	0.229	0.82		-0.306	0.384
Sex (male)	-0.419	0.335	-1.25	0.219		-1.097	0.259
Age	-0.27	0.152	-1.768	0.085		-0.578	0.039
GDI-1	0.106	0.155	0.684	0.498	0.605	-0.208	0.421
Intercept	0.114	0.168	0.677	0.502		-0.227	0.455
Years of education	0.011	0.164	0.066	0.948		-0.322	0.343
Sex (male)	-0.389	0.325	-1.198	0.238		-1.047	0.268
Age	-0.232	0.147	-1.571	0.124		-0.53	0.067
14-3-3 ε	-0.275	0.147	-1.872	0.069	0.146	-0.572	0.022
Intercept	0.088	0.177	0.499	0.621		-0.27	0.446
Years of education	0.081	0.173	0.468	0.642		-0.269	0.431
Sex (male)	-0.351	0.347	-1.013	0.317		-1.052	0.35
Age	-0.239	0.153	-1.561	0.127		-0.548	0.071
Neurogranin	0.138	0.158	0.873	0.388	0.507	-0.181	0.457
Intercept	0.081	0.165	0.487	0.629		-0.254	0.415
Chromogranin-A	0.354	0.152	2.328	0.025	0.067	0.046	0.661
Years of education	0.145	0.165	0.881	0.384		-0.189	0.479
Sex (male)	-0.385	0.318	-1.211	0.233		-1.028	0.258
Age	-0.201	0.145	-1.381	0.175		-0.495	0.093
Intercept	0.075	0.159	0.473	0.639		-0.246	0.396
Years of education	0.123	0.155	0.794	0.432		-0.191	0.437
Sex (male)	-0.359	0.305	-1.175	0.247		-0.977	0.259
Age	-0.203	0.139	-1.461	0.152		-0.484	0.078
Secretogranin 2	0.427	0.141	3.036	0.004	0.018	0.142	0.711
Intercept	0.086	0.151	0.568	0.573		-0.219	0.39
Years of education	0.163	0.149	1.095	0.28		-0.138	0.464
Sex (male)	-0.457	0.29	-1.579	0.122		-1.043	0.128
Age	-0.143	0.134	-1.063	0.294		-0.414	0.129
NPTX2	0.538	0.142	3.791	0.001	0.009	0.251	0.824
Intercept	0.115	0.177	0.653	0.518		-0.242	0.473
Years of education	0.046	0.172	0.269	0.79		-0.302	0.395
GAP43	-0.003	0.155	-0.021	0.983	0.983	-0.318	0.311
Sex (male)	-0.428	0.341	-1.255	0.217		-1.119	0.262
Age	-0.253	0.153	-1.647	0.108		-0.563	0.058
Intercept	0.061	0.156	0.392	0.697		-0.255	0.378
Intercept	0.113	0.173	0.658	0.515		-0.236	0.463
Years of education	0.132	0.153	0.866	0.392		-0.177	0.442
Years of education	0.088	0.171	0.519	0.607		-0.256	0.433
Sex (male)	-0.328	0.301	-1.091	0.282		-0.937	0.28
Sex (male)	-0.447	0.333	-1.343	0.187		-1.12	0.226
Age	-0.203	0.137	-1.484	0.146		-0.479	0.074
Age	-0.251	0.151	-1.669	0.103		-0.556	0.053
VGF	0.463	0.141	3.294	0.002	0.017	0.179	0.748
Syntaxin-1B	0.185	0.151	1.228	0.227	0.351	-0.12	0.49

## Sheet: Aβ+Tau- ADC
Variable	β	std.error	t	pvalue	adj.pvalue	95 % CI LL	95 % CI UL
Intercept	-0.116	0.077	-1.496	0.138		-0.27	0.038
Age	-0.108	0.089	-1.215	0.228		-0.284	0.069
Sex (male)	-0.287	0.078	-3.681	0		-0.442	-0.132
Years of education	0.033	0.073	0.45	0.654		-0.112	0.178
14-3-3 ζ/δ	-0.265	0.097	-2.724	0.008	0.066	-0.459	-0.072
Intercept	-0.106	0.08	-1.335	0.186		-0.265	0.052
Age	-0.175	0.086	-2.03	0.045		-0.347	-0.004
Sex (male)	-0.274	0.081	-3.398	0.001		-0.435	-0.114
Years of education	0.031	0.075	0.414	0.68		-0.118	0.181
14-3-3 ε	-0.141	0.098	-1.434	0.155	0.293	-0.337	0.054
Intercept	-0.015	0.087	-0.174	0.862		-0.189	0.158
Age	-0.212	0.083	-2.568	0.012		-0.376	-0.048
Sex (male)	-0.221	0.08	-2.774	0.007		-0.379	-0.063
Years of education	0.044	0.074	0.592	0.555		-0.103	0.191
Neurogranin	0.204	0.098	2.091	0.039	0.112	0.01	0.398
Intercept	-0.162	0.112	-1.438	0.158		-0.388	0.065
Age	-0.282	0.114	-2.474	0.017		-0.511	-0.052
Sex (male)	-0.28	0.109	-2.571	0.014		-0.5	-0.06
Years of education	0.093	0.1	0.931	0.357		-0.109	0.295
β-synuclein	0.164	0.135	1.213	0.232	0.365	-0.108	0.435
Intercept	-0.121	0.083	-1.468	0.146		-0.285	0.043
Age	-0.162	0.091	-1.773	0.08		-0.344	0.02
Sex (male)	-0.28	0.109	-2.571	0.014		-0.5	-0.06
Years of education	0.032	0.076	0.422	0.674		-0.118	0.182
GDI-1	-0.107	0.09	-1.193	0.236	0.365	-0.285	0.071
Intercept	-0.097	0.083	-1.172	0.245		-0.262	0.068
Age	-0.203	0.091	-2.236	0.028		-0.383	-0.023
Sex (male)	-0.252	0.08	-3.142	0.002		-0.411	-0.092
Years of education	0.039	0.076	0.521	0.604		-0.111	0.19
γ-synuclein	-0.007	0.086	-0.085	0.932	0.932	-0.177	0.163
Intercept	-0.106	0.092	-1.148	0.254		-0.29	0.078
Age	-0.175	0.091	-1.911	0.059		-0.356	0.007
Sex (male)	-0.265	0.084	-3.167	0.002		-0.431	-0.099
Years of education	0.052	0.078	0.671	0.504		-0.103	0.208
Complexin-2	-0.015	0.086	-0.177	0.86	0.913	-0.187	0.156
Intercept	-0.064	0.09	-0.714	0.477		-0.243	0.114
Age	-0.22	0.086	-2.546	0.013		-0.392	-0.048
Sex (male)	-0.252	0.08	-3.16	0.002		-0.411	-0.094
Years of education	0.051	0.077	0.658	0.513		-0.102	0.204
AP2B1	0.068	0.089	0.765	0.446	0.539	-0.109	0.246
Intercept	-0.051	0.091	-0.563	0.575		-0.231	0.129
Age	-0.229	0.087	-2.631	0.01		-0.402	-0.056
Sex (male)	-0.248	0.08	-3.117	0.002		-0.407	-0.09
Years of education	0.044	0.076	0.588	0.558		-0.106	0.195
Syntaxin-1B	0.088	0.085	1.04	0.301	0.426	-0.08	0.257
Intercept	-0.025	0.082	-0.311	0.756		-0.187	0.137
Age	-0.196	0.083	-2.361	0.021		-0.361	-0.031
Sex (male)	-0.305	0.08	-3.811	0		-0.464	-0.146
Years of education	0.038	0.073	0.52	0.604		-0.108	0.184
Syntaxin-7	0.205	0.081	2.534	0.013	0.074	0.044	0.365
Intercept	-0.006	0.089	-0.066	0.948		-0.182	0.17
Age	-0.223	0.083	-2.696	0.008		-0.388	-0.059
Sex (male)	-0.222	0.079	-2.798	0.006		-0.38	-0.064
Years of education	0.044	0.074	0.589	0.557		-0.103	0.191
Chromogranin-A	0.173	0.08	2.151	0.034	0.112	0.013	0.332
Intercept	-0.076	0.085	-0.897	0.372		-0.244	0.092
Age	-0.203	0.084	-2.404	0.018		-0.371	-0.035
Sex (male)	-0.233	0.084	-2.773	0.007		-0.4	-0.066
Years of education	0.041	0.076	0.539	0.591		-0.11	0.191
NPTX1	0.049	0.068	0.716	0.476	0.539	-0.087	0.184
Intercept	-0.039	0.087	-0.446	0.656		-0.211	0.134
Age	-0.202	0.083	-2.424	0.017		-0.368	-0.036
Sex (male)	-0.223	0.081	-2.75	0.007		-0.384	-0.062
Years of education	0.034	0.075	0.448	0.656		-0.115	0.182
Secretogranin 2	0.121	0.075	1.613	0.11	0.234	-0.028	0.27
Intercept	-0.017	0.088	-0.197	0.844		-0.193	0.158
Age	-0.204	0.083	-2.462	0.016		-0.369	-0.039
Sex (male)	-0.21	0.081	-2.576	0.012		-0.372	-0.048
Years of education	0.029	0.075	0.386	0.7		-0.119	0.177
VGF	0.154	0.08	1.929	0.057	0.139	-0.005	0.313
Intercept	-0.028	0.084	-0.33	0.742		-0.195	0.14
Age	-0.183	0.083	-2.208	0.03		-0.348	-0.018
Sex (male)	-0.213	0.08	-2.666	0.009		-0.372	-0.054
Years of education	0.029	0.074	0.397	0.693		-0.118	0.177
NPTXR	0.151	0.07	2.167	0.033	0.112	0.013	0.29
Intercept	-0.001	0.081	-0.01	0.992		-0.161	0.16
Age	-0.123	0.083	-1.482	0.142		-0.289	0.042
Sex (male)	-0.182	0.078	-2.334	0.022		-0.338	-0.027
Years of education	0.021	0.072	0.286	0.775		-0.122	0.163
NPTX2	0.253	0.075	3.352	0.001	0.02	0.103	0.403
Intercept	-0.065	0.088	-0.737	0.463		-0.239	0.11
Age	-0.214	0.085	-2.527	0.013		-0.383	-0.046
Sex (male)	-0.242	0.081	-3.002	0.003		-0.402	-0.082
Years of education	0.04	0.076	0.526	0.6		-0.11	0.19
GAP43	0.072	0.084	0.858	0.393	0.514	-0.095	0.24

## Sheet: Aβ+Tau+ DDI
Variable	β	std.error	t	pvalue	adj.pvalue	95 % CI LL	95 % CI UL
Intercept	0.061	0.114	0.536	0.593		-0.164	0.286
Years of education	0.197	0.082	2.392	0.018		0.034	0.36
Sex (male)	-0.131	0.162	-0.805	0.422		-0.452	0.19
Age	0.142	0.083	1.715	0.089		-0.022	0.306
14-3-3 ζ/δ	-0.202	0.083	-2.42	0.017	0.036	-0.366	-0.037
Intercept	0.05	0.116	0.43	0.668		-0.18	0.279
Years of education	0.191	0.084	2.263	0.025		0.024	0.357
GAP43	-0.041	0.083	-0.488	0.627	0.678	-0.205	0.124
Sex (male)	-0.114	0.165	-0.689	0.492		-0.441	0.213
Age	0.11	0.083	1.315	0.191		-0.055	0.275
Intercept	0.055	0.116	0.471	0.638		-0.175	0.285
Years of education	0.197	0.084	2.346	0.02		0.031	0.363
Sex (male)	-0.106	0.167	-0.636	0.526		-0.437	0.224
Age	0.097	0.084	1.151	0.252		-0.069	0.262
Neurogranin	-0.04	0.084	-0.472	0.638	0.678	-0.206	0.126
Intercept	0.087	0.115	0.758	0.45		-0.14	0.315
Years of education	0.201	0.083	2.432	0.016		0.038	0.364
Sex (male)	-0.184	0.165	-1.116	0.266		-0.511	0.142
Age	0.116	0.082	1.417	0.159		-0.046	0.278
14-3-3 ε	-0.196	0.083	-2.355	0.02	0.038	-0.36	-0.031
Intercept	0.021	0.116	0.179	0.858		-0.209	0.251
Years of education	0.199	0.084	2.386	0.018		0.034	0.364
Sex (male)	-0.079	0.165	-0.481	0.631		-0.406	0.247
Age	0.096	0.085	1.134	0.259		-0.072	0.264
GDI-1	0.082	0.085	0.966	0.336	0.51	-0.086	0.249
Intercept	0.023	0.125	0.183	0.855		-0.224	0.27
β-synuclein	-0.007	0.091	-0.077	0.939	0.939	-0.186	0.172
Years of education	0.144	0.088	1.637	0.104		-0.03	0.318
Sex (male)	-0.181	0.181	-1.001	0.319		-0.539	0.177
Age	0.1	0.091	1.109	0.27		-0.079	0.28
Intercept	0.046	0.116	0.399	0.69		-0.183	0.276
Complexin-2	0.051	0.083	0.612	0.541	0.657	-0.114	0.216
Years of education	0.193	0.084	2.301	0.023		0.027	0.359
Sex (male)	-0.108	0.166	-0.651	0.516		-0.435	0.22
Age	0.105	0.084	1.246	0.215		-0.061	0.271
Intercept	0.028	0.116	0.238	0.813		-0.202	0.257
Years of education	0.198	0.084	2.368	0.019		0.033	0.363
γ-synuclein	0.08	0.087	0.918	0.36	0.51	-0.092	0.252
Sex (male)	-0.091	0.165	-0.554	0.58		-0.417	0.235
Age	0.087	0.088	0.992	0.323		-0.087	0.261
Intercept	0.035	0.116	0.303	0.762		-0.194	0.264
AP2B1	0.115	0.084	1.373	0.172	0.292	-0.051	0.281
Years of education	0.199	0.084	2.376	0.019		0.033	0.364
Sex (male)	-0.086	0.166	-0.52	0.604		-0.414	0.241
Age	0.094	0.084	1.119	0.265		-0.072	0.26
Intercept	0.043	0.116	0.373	0.71		-0.187	0.273
Years of education	0.194	0.084	2.314	0.022		0.028	0.361
Sex (male)	-0.102	0.166	-0.611	0.542		-0.43	0.227
Age	0.102	0.084	1.216	0.226		-0.064	0.269
Syntaxin-1B	0.056	0.084	0.665	0.507	0.657	-0.11	0.223
Intercept	0.036	0.112	0.323	0.747		-0.185	0.257
Chromogranin-A	0.273	0.082	3.346	0.001	0.004	0.112	0.435
Years of education	0.207	0.081	2.559	0.012		0.047	0.368
Sex (male)	-0.086	0.159	-0.54	0.59		-0.402	0.229
Age	0.061	0.082	0.752	0.453		-0.1	0.223
Intercept	0.046	0.114	0.401	0.689		-0.179	0.271
Years of education	0.199	0.082	2.409	0.017		0.036	0.362
Sex (male)	-0.109	0.162	-0.672	0.503		-0.43	0.212
Age	0.044	0.086	0.51	0.611		-0.127	0.215
Syntaxin-7	0.209	0.086	2.427	0.017	0.036	0.039	0.38
Intercept	-0.016	0.114	-0.145	0.885		-0.241	0.208
Years of education	0.176	0.081	2.169	0.032		0.016	0.337
Sex (male)	0.018	0.165	0.111	0.912		-0.307	0.344
Age	0.065	0.082	0.792	0.43		-0.097	0.226
NPTX1	0.272	0.083	3.266	0.001	0.004	0.107	0.437
Intercept	0.024	0.111	0.217	0.828		-0.196	0.244
Years of education	0.198	0.08	2.462	0.015		0.039	0.357
Sex (male)	-0.06	0.159	-0.375	0.708		-0.374	0.255
Age	0.06	0.081	0.738	0.462		-0.101	0.22
Secretogranin 2	0.291	0.081	3.612	0	0.002	0.132	0.451
Intercept	0.015	0.111	0.139	0.89		-0.205	0.236
Years of education	0.205	0.08	2.547	0.012		0.046	0.364
Sex (male)	-0.045	0.159	-0.28	0.78		-0.36	0.27
Age	0.058	0.081	0.72	0.473		-0.102	0.219
VGF	0.294	0.081	3.621	0	0.002	0.134	0.455
Intercept	-0.015	0.111	-0.133	0.895		-0.233	0.204
Years of education	0.179	0.079	2.259	0.025		0.022	0.336
Sex (male)	0.013	0.159	0.083	0.934		-0.301	0.328
Age	0.065	0.08	0.811	0.419		-0.093	0.222
NPTXR	0.333	0.08	4.153	0	0	0.174	0.491
Intercept	-0.036	0.109	-0.333	0.74		-0.251	0.179
Years of education	0.155	0.078	1.991	0.048		0.001	0.309
Sex (male)	0.057	0.157	0.362	0.718		-0.253	0.366
Age	0.088	0.077	1.142	0.255		-0.064	0.241
NPTX2	0.387	0.079	4.926	0	0	0.232	0.542

## Sheet: Aβ+Tau+ ADC
Variable	β	std.error	t	pvalue	adj.pvalue	95 % CI LL	95 % CI UL
Intercept	-0.36	0.135	-2.677	0.009		-0.627	-0.094
Age	-0.061	0.122	-0.501	0.617		-0.304	0.181
Sex (male)	-0.128	0.093	-1.372	0.173		-0.312	0.057
Years of education	-0.044	0.088	-0.501	0.617		-0.218	0.13
14-3-3 ζ/δ	-0.33	0.122	-2.711	0.008	0.057	-0.572	-0.089
Intercept	-0.39	0.134	-2.907	0.004		-0.656	-0.124
Age	-0.079	0.122	-0.643	0.522		-0.322	0.164
Sex (male)	-0.13	0.094	-1.384	0.169		-0.317	0.056
Years of education	-0.037	0.088	-0.423	0.673		-0.213	0.138
14-3-3 ε	-0.295	0.121	-2.43	0.017	0.057	-0.535	-0.054
Intercept	-0.583	0.152	-3.824	0		-0.885	-0.281
Age	-0.119	0.125	-0.953	0.343		-0.366	0.128
Sex (male)	-0.1	0.101	-0.988	0.325		-0.301	0.101
Years of education	-0.041	0.091	-0.445	0.657		-0.222	0.141
Neurogranin	-0.036	0.126	-0.283	0.778	0.81	-0.286	0.215
Intercept	-0.585	0.163	-3.599	0.001		-0.912	-0.258
Age	0.067	0.209	0.32	0.751		-0.354	0.488
Sex (male)	-0.043	0.141	-0.305	0.761		-0.326	0.24
Years of education	-0.072	0.12	-0.597	0.553		-0.313	0.169
β-synuclein	-0.038	0.154	-0.249	0.805	0.81	-0.348	0.271
Intercept	-0.504	0.133	-3.789	0		-0.767	-0.24
Age	-0.123	0.124	-0.995	0.322		-0.369	0.122
Sex (male)	-0.105	0.095	-1.098	0.275		-0.293	0.084
Years of education	-0.033	0.09	-0.365	0.716		-0.212	0.146
GDI-1	-0.15	0.12	-1.254	0.212	0.361	-0.387	0.087
Intercept	-0.658	0.108	-6.098	0		-0.872	-0.444
Age	-0.126	0.124	-1.009	0.315		-0.372	0.121
Sex (male)	-0.077	0.096	-0.8	0.425		-0.267	0.113
Years of education	-0.05	0.091	-0.557	0.579		-0.23	0.129
γ-synuclein	0.108	0.109	0.988	0.325	0.466	-0.108	0.324
Intercept	-0.665	0.129	-5.154	0		-0.921	-0.409
Age	-0.133	0.123	-1.081	0.282		-0.377	0.111
Sex (male)	-0.054	0.097	-0.559	0.577		-0.247	0.138
Years of education	-0.065	0.09	-0.717	0.475		-0.244	0.115
Complexin-2	0.036	0.12	0.299	0.766	0.81	-0.201	0.273
Intercept	-0.694	0.128	-5.442	0		-0.947	-0.441
Age	-0.11	0.124	-0.884	0.378		-0.357	0.137
Sex (male)	-0.071	0.097	-0.738	0.462		-0.263	0.12
Years of education	-0.042	0.09	-0.467	0.642		-0.221	0.137
AP2B1	0.118	0.12	0.981	0.329	0.466	-0.12	0.355
Intercept	-0.702	0.119	-5.91	0		-0.937	-0.466
Age	-0.131	0.124	-1.058	0.292		-0.378	0.115
Sex (male)	-0.075	0.095	-0.784	0.435		-0.263	0.114
Years of education	-0.056	0.09	-0.615	0.54		-0.235	0.124
Syntaxin-1B	0.159	0.122	1.304	0.195	0.361	-0.083	0.401
Intercept	-0.667	0.109	-6.126	0		-0.883	-0.451
Age	-0.069	0.131	-0.529	0.598		-0.33	0.191
Sex (male)	-0.056	0.098	-0.57	0.57		-0.249	0.138
Years of education	-0.083	0.096	-0.863	0.39		-0.273	0.108
Syntaxin-7	0.054	0.106	0.507	0.613	0.802	-0.157	0.264
Intercept	-0.73	0.111	-6.552	0		-0.951	-0.509
Age	-0.169	0.124	-1.355	0.178		-0.416	0.078
Sex (male)	-0.022	0.099	-0.222	0.825		-0.218	0.174
Years of education	-0.064	0.089	-0.712	0.478		-0.241	0.113
Chromogranin-A	0.246	0.116	2.117	0.037	0.104	0.016	0.477
Intercept	-0.722	0.103	-6.983	0		-0.927	-0.517
Age	-0.065	0.122	-0.535	0.594		-0.307	0.177
Sex (male)	-0.007	0.097	-0.074	0.941		-0.199	0.185
Years of education	-0.075	0.088	-0.846	0.399		-0.25	0.1
NPTX1	0.354	0.127	2.778	0.006	0.057	0.101	0.607
Intercept	-0.697	0.106	-6.557	0		-0.908	-0.486
Age	-0.12	0.123	-0.98	0.329		-0.363	0.123
Sex (male)	-0.009	0.102	-0.09	0.928		-0.212	0.194
Years of education	-0.065	0.09	-0.724	0.47		-0.243	0.113
Secretogranin 2	0.244	0.125	1.949	0.054	0.115	-0.004	0.492
Intercept	-0.696	0.101	-6.867	0		-0.897	-0.495
Age	-0.142	0.121	-1.173	0.243		-0.383	0.098
Sex (male)	0.013	0.101	0.132	0.895		-0.186	0.213
Years of education	-0.084	0.089	-0.944	0.347		-0.261	0.093
VGF	0.293	0.113	2.59	0.011	0.057	0.069	0.518
Intercept	-0.7	0.102	-6.836	0		-0.903	-0.497
Age	-0.078	0.122	-0.639	0.524		-0.321	0.164
Sex (male)	-0.008	0.098	-0.085	0.932		-0.203	0.186
Years of education	-0.08	0.089	-0.894	0.373		-0.257	0.097
NPTXR	0.299	0.12	2.498	0.014	0.057	0.062	0.537
Intercept	-0.64	0.098	-6.509	0		-0.834	-0.445
Age	-0.059	0.126	-0.466	0.642		-0.308	0.191
Sex (male)	-0.018	0.1	-0.184	0.854		-0.216	0.18
Years of education	-0.077	0.09	-0.856	0.394		-0.257	0.102
NPTX2	0.231	0.113	2.045	0.043	0.105	0.007	0.455
Intercept	-0.591	0.141	-4.193	0		-0.871	-0.312
Age	-0.12	0.125	-0.963	0.338		-0.368	0.128
Sex (male)	-0.096	0.098	-0.978	0.33		-0.289	0.098
Years of education	-0.042	0.091	-0.461	0.646		-0.223	0.139
GAP43	-0.029	0.122	-0.241	0.81	0.81	-0.271	0.212

## Sheet: Meta All cases
CSF biomarker	Fixed Pooled β	Fixed SE	Fixed 95% CI LL	Fixed 95% CI UL	Fixed p	Random Pooled β	Random SE	Random 95% CI LL	Random 95% CI UL	Random p	I²	Tau²
14-3-3 ζ/δ	-0.412	0.036	-0.483	-0.342	0	-0.414	0.058	-0.528	-0.299	0	0.62	0.004
Neurogranin	-0.235	0.035	-0.304	-0.167	0	-0.235	0.043	-0.32	-0.151	0	0.337	0.001
14-3-3 ε	-0.299	0.035	-0.367	-0.232	0	-0.299	0.035	-0.367	-0.232	0	0	0
GDI-1	-0.221	0.036	-0.292	-0.151	0	-0.221	0.036	-0.292	-0.151	0	0	0
β-synuclein	-0.196	0.045	-0.283	-0.108	0	-0.186	0.07	-0.324	-0.049	0.012	0.576	0.006
Complexin-2	-0.143	0.036	-0.213	-0.073	0	-0.143	0.036	-0.213	-0.073	0	0	0
γ-synuclein	-0.08	0.037	-0.153	-0.008	0.043	-0.083	0.057	-0.196	0.029	0.157	0.582	0.004
AP2B1	-0.099	0.036	-0.169	-0.028	0.009	-0.099	0.036	-0.169	-0.028	0.01	0	0
Syntaxin-1B	-0.077	0.036	-0.147	-0.006	0.044	-0.077	0.036	-0.147	-0.006	0.047	0	0
Chromogranin-A	0.028	0.036	-0.043	0.098	0.44	0.028	0.036	-0.043	0.098	0.44	0	0
Syntaxin-7	-0.057	0.037	-0.129	0.015	0.127	-0.057	0.037	-0.129	0.015	0.136	0	0
NPTX1	0.064	0.036	-0.006	0.135	0.084	0.064	0.036	-0.006	0.135	0.096	0	0
Secretogranin 2	0.067	0.036	-0.003	0.138	0.074	0.067	0.041	-0.012	0.147	0.116	0.207	0.001
VGF	0.1	0.036	0.03	0.171	0.009	0.1	0.036	0.03	0.171	0.01	0	0
NPTXR	0.118	0.035	0.049	0.187	0.002	0.118	0.036	0.047	0.189	0.003	0.035	0
NPTX2	0.18	0.036	0.109	0.25	0	0.18	0.036	0.109	0.25	0	0	0
GAP43	-0.235	0.035	-0.304	-0.166	0	-0.236	0.078	-0.39	-0.082	0.006	0.801	0.01

## Sheet: Meta CN Aβ-Tau-
CSF biomarker	Fixed Pooled β	Fixed SE	Fixed 95% CI LL	Fixed 95% CI UL	Fixed p	Random Pooled β	Random SE	Random 95% CI LL	Random 95% CI UL	Random p	I²	Tau²
14-3-3 ζ/δ	-0.08	0.055	-0.187	0.027	0.988	-0.081	0.084	-0.245	0.084	0.988	0.574	0.008
GAP43	0.014	0.052	-0.087	0.116	0.988	0.014	0.052	-0.087	0.116	0.988	0	0
Neurogranin	0.02	0.053	-0.083	0.124	0.988	0.02	0.053	-0.083	0.124	0.988	0	0
14-3-3 ε	0.022	0.051	-0.077	0.121	0.988	0.022	0.051	-0.077	0.121	0.988	0	0
GDI-1	-0.016	0.051	-0.116	0.085	0.988	-0.016	0.051	-0.116	0.085	0.988	0	0
β-synuclein	0.014	0.059	-0.103	0.131	0.988	0.014	0.059	-0.103	0.131	0.988	0	0
Complexin-2	-0.02	0.05	-0.119	0.078	0.988	-0.02	0.05	-0.119	0.078	0.988	0	0
γ-synuclein	0.034	0.048	-0.06	0.127	0.988	0.032	0.053	-0.072	0.135	0.988	0.173	0.001
AP2B1	0.003	0.049	-0.093	0.1	0.988	0.003	0.049	-0.093	0.1	0.988	0	0
Syntaxin-1B	-0.017	0.048	-0.111	0.077	0.988	-0.017	0.048	-0.111	0.077	0.988	0	0
Chromogranin-A	0.01	0.049	-0.086	0.106	0.988	0.01	0.049	-0.086	0.106	0.988	0	0
Syntaxin-7	-0.074	0.049	-0.169	0.022	0.988	-0.074	0.049	-0.169	0.022	0.988	0	0
NPTX1	0.008	0.05	-0.091	0.106	0.988	0.008	0.05	-0.091	0.106	0.988	0	0
Secretogranin 2	-0.001	0.049	-0.096	0.094	0.988	-0.001	0.049	-0.096	0.094	0.988	0	0
VGF	0.007	0.049	-0.089	0.102	0.988	0.007	0.049	-0.089	0.102	0.988	0	0
NPTXR	0.027	0.049	-0.069	0.123	0.988	0.027	0.049	-0.069	0.123	0.988	0	0
NPTX2	0.022	0.049	-0.074	0.119	0.988	0.022	0.049	-0.074	0.119	0.988	0	0

[truncated: 2 more sheets: Meta Aβ+Tau-, Meta Aβ+Tau+]
