# Supplementary material for: Cerebrospinal fluid markers link to synaptic plasticity responses and Alzheimer’s disease genetic pathways
Source: Mol Neurodegener. 2025 Oct 13;20:107. doi: 10.1186/s13024-025-00899-w (PMC12519626; doi:10.1186/s13024-025-00899-w)
Supplement: Supplementary file 5 — Supplementary Material 5: Supplementary Table 4. Description of data: Detailed statistical results for associations between synapse markers and Magnetic Resonance Imaging (MRI) Regions Of Interest (ROIs) in the Dementia Disease Initiation cohort. [file 13024_2025_899_MOESM5_ESM.xlsx]

## Sheet: Anterior Hippocampus
ATN	MRI	Variable	β	std.error	t	pvalue	adj.pvalue	95 % CI LL	95 % CI UL
All cases	Anterior Hippocampus	Intercept	-0.05	0.095	-0.531	0.596		-0.237	0.136
All cases	Anterior Hippocampus	Age	-0.221	0.067	-3.303	0.001		-0.353	-0.089
All cases	Anterior Hippocampus	Sex (male)	0.116	0.165	0.704	0.482		-0.209	0.441
All cases	Anterior Hippocampus	ICV	0.453	0.084	5.407	0		0.287	0.618
All cases	Anterior Hippocampus	VGF	0.097	0.063	1.535	0.127	0.596	-0.028	0.221
All cases	Anterior Hippocampus	Intercept	-0.049	0.095	-0.515	0.607		-0.235	0.138
All cases	Anterior Hippocampus	Age	-0.221	0.067	-3.318	0.001		-0.353	-0.09
All cases	Anterior Hippocampus	Sex (male)	0.112	0.165	0.683	0.496		-0.213	0.437
All cases	Anterior Hippocampus	ICV	0.453	0.084	5.418	0		0.288	0.618
All cases	Anterior Hippocampus	Secretogranin 2	0.106	0.063	1.69	0.093	0.596	-0.018	0.23
All cases	Anterior Hippocampus	Intercept	-0.049	0.095	-0.518	0.605		-0.236	0.138
All cases	Anterior Hippocampus	Age	-0.234	0.068	-3.44	0.001		-0.368	-0.1
All cases	Anterior Hippocampus	Sex (male)	0.113	0.165	0.687	0.493		-0.212	0.438
All cases	Anterior Hippocampus	ICV	0.449	0.083	5.38	0		0.284	0.614
All cases	Anterior Hippocampus	Chromogranin-A	0.095	0.064	1.479	0.141	0.596	-0.032	0.222
All cases	Anterior Hippocampus	Intercept	-0.051	0.095	-0.533	0.595		-0.239	0.137
All cases	Anterior Hippocampus	Age	-0.209	0.071	-2.922	0.004		-0.35	-0.068
All cases	Anterior Hippocampus	Sex (male)	0.117	0.166	0.706	0.481		-0.21	0.444
All cases	Anterior Hippocampus	ICV	0.444	0.084	5.284	0		0.278	0.609
All cases	Anterior Hippocampus	GDI-1	-0.006	0.068	-0.092	0.926	0.939821	-0.14	0.127
All cases	Anterior Hippocampus	Intercept	-0.052	0.095	-0.541	0.589		-0.239	0.136
All cases	Anterior Hippocampus	Age	-0.216	0.069	-3.131	0.002		-0.353	-0.08
All cases	Anterior Hippocampus	Sex (male)	0.119	0.166	0.717	0.474		-0.208	0.446
All cases	Anterior Hippocampus	ICV	0.444	0.084	5.29	0		0.278	0.609
All cases	Anterior Hippocampus	AP2B1	0.017	0.065	0.265	0.792	0.913966	-0.111	0.146
All cases	Anterior Hippocampus	Intercept	-0.052	0.095	-0.549	0.584		-0.24	0.135
All cases	Anterior Hippocampus	Age	-0.219	0.069	-3.187	0.002		-0.354	-0.083
All cases	Anterior Hippocampus	Sex (male)	0.12	0.165	0.728	0.468		-0.206	0.447
All cases	Anterior Hippocampus	ICV	0.444	0.084	5.3	0		0.279	0.609
All cases	Anterior Hippocampus	Syntaxin-1B	0.029	0.064	0.445	0.657	0.842943	-0.098	0.156
All cases	Anterior Hippocampus	Intercept	-0.051	0.095	-0.541	0.589		-0.239	0.136
All cases	Anterior Hippocampus	Age	-0.224	0.071	-3.133	0.002		-0.364	-0.083
All cases	Anterior Hippocampus	Sex (male)	0.119	0.166	0.717	0.474		-0.208	0.445
All cases	Anterior Hippocampus	ICV	0.443	0.084	5.285	0		0.277	0.608
All cases	Anterior Hippocampus	Syntaxin-7	0.031	0.067	0.456	0.649	0.842943	-0.102	0.164
All cases	Anterior Hippocampus	Intercept	-0.052	0.095	-0.546	0.586		-0.24	0.136
All cases	Anterior Hippocampus	Age	-0.209	0.068	-3.058	0.003		-0.344	-0.074
All cases	Anterior Hippocampus	Sex (male)	0.12	0.166	0.723	0.471		-0.208	0.449
All cases	Anterior Hippocampus	ICV	0.443	0.084	5.268	0		0.277	0.608
All cases	Anterior Hippocampus	Complexin-2	-0.012	0.065	-0.19	0.85	0.91746	-0.14	0.115
All cases	Anterior Hippocampus	Intercept	-0.039	0.095	-0.415	0.678		-0.227	0.148
All cases	Anterior Hippocampus	Age	-0.187	0.069	-2.721	0.007		-0.322	-0.051
All cases	Anterior Hippocampus	Sex (male)	0.091	0.166	0.55	0.583		-0.236	0.418
All cases	Anterior Hippocampus	ICV	0.442	0.084	5.282	0		0.277	0.607
All cases	Anterior Hippocampus	14-3-3 ε	-0.104	0.064	-1.609	0.109	0.596	-0.231	0.023
All cases	Anterior Hippocampus	Intercept	-0.05	0.095	-0.523	0.601		-0.238	0.138
All cases	Anterior Hippocampus	Age	-0.17	0.075	-2.263	0.025		-0.318	-0.022
All cases	Anterior Hippocampus	Sex (male)	0.115	0.166	0.693	0.49		-0.213	0.443
All cases	Anterior Hippocampus	ICV	0.441	0.084	5.246	0		0.275	0.607
All cases	Anterior Hippocampus	14-3-3 ζ/δ	-0.079	0.072	-1.098	0.274	0.716615	-0.222	0.063
All cases	Anterior Hippocampus	Intercept	-0.052	0.095	-0.548	0.585		-0.24	0.136
All cases	Anterior Hippocampus	Age	-0.23	0.074	-3.11	0.002		-0.376	-0.084
All cases	Anterior Hippocampus	Sex (male)	0.12	0.166	0.726	0.469		-0.207	0.447
All cases	Anterior Hippocampus	ICV	0.444	0.084	5.305	0		0.279	0.61
All cases	Anterior Hippocampus	γ-synuclein	0.042	0.07	0.594	0.553	0.80376	-0.097	0.18
All cases	Anterior Hippocampus	Intercept	-0.048	0.095	-0.507	0.613		-0.236	0.139
All cases	Anterior Hippocampus	Age	-0.187	0.07	-2.677	0.008		-0.325	-0.049
All cases	Anterior Hippocampus	Sex (male)	0.111	0.165	0.671	0.503		-0.215	0.438
All cases	Anterior Hippocampus	ICV	0.442	0.084	5.275	0		0.276	0.607
All cases	Anterior Hippocampus	β-synuclein	-0.074	0.066	-1.116	0.266	0.716615	-0.204	0.057
All cases	Anterior Hippocampus	Intercept	-0.056	0.094	-0.591	0.556		-0.242	0.13
All cases	Anterior Hippocampus	Age	-0.227	0.067	-3.4	0.001		-0.359	-0.095
All cases	Anterior Hippocampus	Sex (male)	0.128	0.164	0.783	0.435		-0.195	0.452
All cases	Anterior Hippocampus	ICV	0.451	0.083	5.421	0		0.287	0.615
All cases	Anterior Hippocampus	NPTXR	0.12	0.063	1.91	0.058	0.563429	-0.004	0.244
All cases	Anterior Hippocampus	Intercept	-0.052	0.095	-0.545	0.586		-0.24	0.136
All cases	Anterior Hippocampus	Age	-0.214	0.068	-3.163	0.002		-0.348	-0.081
All cases	Anterior Hippocampus	Sex (male)	0.12	0.166	0.723	0.471		-0.207	0.447
All cases	Anterior Hippocampus	ICV	0.444	0.084	5.277	0		0.278	0.61
All cases	Anterior Hippocampus	NPTX1	0.013	0.064	0.202	0.84	0.91746	-0.113	0.139
All cases	Anterior Hippocampus	Intercept	-0.049	0.095	-0.512	0.609		-0.236	0.139
All cases	Anterior Hippocampus	Age	-0.202	0.069	-2.91	0.004		-0.338	-0.065
All cases	Anterior Hippocampus	Sex (male)	0.112	0.166	0.679	0.498		-0.214	0.439
All cases	Anterior Hippocampus	ICV	0.442	0.084	5.269	0		0.277	0.608
All cases	Anterior Hippocampus	Neurogranin	-0.035	0.066	-0.538	0.591	0.80376	-0.165	0.094
All cases	Anterior Hippocampus	Intercept	-0.05	0.095	-0.53	0.597		-0.238	0.137
All cases	Anterior Hippocampus	Age	-0.192	0.07	-2.756	0.006		-0.33	-0.055
All cases	Anterior Hippocampus	Sex (male)	0.116	0.166	0.701	0.484		-0.211	0.443
All cases	Anterior Hippocampus	ICV	0.442	0.084	5.269	0		0.276	0.607
All cases	Anterior Hippocampus	GAP43	-0.061	0.066	-0.929	0.354	0.748	-0.191	0.069
All cases	Anterior Hippocampus	Intercept	-0.054	0.094	-0.569	0.57		-0.24	0.132
All cases	Anterior Hippocampus	Age	-0.213	0.066	-3.22	0.002		-0.344	-0.083
All cases	Anterior Hippocampus	Sex (male)	0.124	0.164	0.754	0.452		-0.2	0.447
All cases	Anterior Hippocampus	ICV	0.455	0.083	5.466	0		0.291	0.62
All cases	Anterior Hippocampus	NPTX2	0.131	0.063	2.093	0.038	0.563429	0.007	0.254
CN Aβ-/Tau-	Anterior Hippocampus	Intercept	-0.018	0.144	-0.123	0.902		-0.305	0.27
CN Aβ-/Tau-	Anterior Hippocampus	Age	-0.089	0.107	-0.837	0.405		-0.302	0.123
CN Aβ-/Tau-	Anterior Hippocampus	Sex (male)	0.043	0.252	0.17	0.865		-0.459	0.545
CN Aβ-/Tau-	Anterior Hippocampus	ICV	0.46	0.119	3.855	0		0.222	0.697
CN Aβ-/Tau-	Anterior Hippocampus	VGF	0.077	0.101	0.766	0.446	0.7582	-0.124	0.279
CN Aβ-/Tau-	Anterior Hippocampus	Intercept	-0.015	0.144	-0.101	0.919		-0.302	0.272
CN Aβ-/Tau-	Anterior Hippocampus	Age	-0.089	0.107	-0.836	0.406		-0.301	0.123
CN Aβ-/Tau-	Anterior Hippocampus	Sex (male)	0.035	0.252	0.14	0.889		-0.466	0.536
CN Aβ-/Tau-	Anterior Hippocampus	ICV	0.461	0.119	3.874	0		0.224	0.699
CN Aβ-/Tau-	Anterior Hippocampus	Secretogranin 2	0.091	0.101	0.907	0.367	0.748	-0.109	0.292
CN Aβ-/Tau-	Anterior Hippocampus	Intercept	-0.02	0.144	-0.139	0.889		-0.307	0.267
CN Aβ-/Tau-	Anterior Hippocampus	Age	-0.104	0.107	-0.97	0.335		-0.318	0.11
CN Aβ-/Tau-	Anterior Hippocampus	Sex (male)	0.049	0.252	0.193	0.848		-0.453	0.55
CN Aβ-/Tau-	Anterior Hippocampus	ICV	0.458	0.119	3.85	0		0.221	0.694
CN Aβ-/Tau-	Anterior Hippocampus	Chromogranin-A	0.092	0.101	0.908	0.367	0.748	-0.11	0.293
CN Aβ-/Tau-	Anterior Hippocampus	Intercept	-0.031	0.143	-0.217	0.829		-0.315	0.253
CN Aβ-/Tau-	Anterior Hippocampus	Age	-0.131	0.108	-1.214	0.228		-0.345	0.084
CN Aβ-/Tau-	Anterior Hippocampus	Sex (male)	0.075	0.249	0.3	0.765		-0.422	0.571
CN Aβ-/Tau-	Anterior Hippocampus	ICV	0.433	0.118	3.667	0		0.198	0.668
CN Aβ-/Tau-	Anterior Hippocampus	GDI-1	0.17	0.101	1.675	0.098	0.596	-0.032	0.372
CN Aβ-/Tau-	Anterior Hippocampus	Intercept	-0.025	0.144	-0.176	0.861		-0.313	0.262
CN Aβ-/Tau-	Anterior Hippocampus	Age	-0.107	0.108	-0.995	0.323		-0.322	0.107
CN Aβ-/Tau-	Anterior Hippocampus	Sex (male)	0.061	0.253	0.242	0.809		-0.442	0.564
CN Aβ-/Tau-	Anterior Hippocampus	ICV	0.446	0.119	3.753	0		0.209	0.683
CN Aβ-/Tau-	Anterior Hippocampus	AP2B1	0.093	0.101	0.918	0.362	0.748	-0.109	0.295
CN Aβ-/Tau-	Anterior Hippocampus	Intercept	-0.033	0.145	-0.225	0.823		-0.321	0.256
CN Aβ-/Tau-	Anterior Hippocampus	Age	-0.108	0.108	-0.999	0.321		-0.322	0.107
CN Aβ-/Tau-	Anterior Hippocampus	Sex (male)	0.079	0.255	0.309	0.758		-0.428	0.585
CN Aβ-/Tau-	Anterior Hippocampus	ICV	0.44	0.119	3.682	0		0.202	0.677
CN Aβ-/Tau-	Anterior Hippocampus	Syntaxin-1B	0.096	0.102	0.943	0.348	0.748	-0.107	0.299
CN Aβ-/Tau-	Anterior Hippocampus	Intercept	-0.019	0.145	-0.13	0.897		-0.307	0.269
CN Aβ-/Tau-	Anterior Hippocampus	Age	-0.11	0.111	-0.99	0.326		-0.332	0.111
CN Aβ-/Tau-	Anterior Hippocampus	Sex (male)	0.045	0.253	0.18	0.858		-0.457	0.548
CN Aβ-/Tau-	Anterior Hippocampus	ICV	0.451	0.119	3.786	0		0.214	0.689
CN Aβ-/Tau-	Anterior Hippocampus	Syntaxin-7	0.061	0.105	0.578	0.565	0.80376	-0.148	0.269
CN Aβ-/Tau-	Anterior Hippocampus	Intercept	-0.012	0.145	-0.082	0.935		-0.3	0.276
CN Aβ-/Tau-	Anterior Hippocampus	Age	-0.091	0.107	-0.855	0.395		-0.304	0.121
CN Aβ-/Tau-	Anterior Hippocampus	Sex (male)	0.028	0.253	0.113	0.911		-0.474	0.531
CN Aβ-/Tau-	Anterior Hippocampus	ICV	0.451	0.119	3.787	0		0.214	0.689
CN Aβ-/Tau-	Anterior Hippocampus	Complexin-2	0.061	0.101	0.607	0.546	0.80376	-0.14	0.262
CN Aβ-/Tau-	Anterior Hippocampus	Intercept	-0.017	0.145	-0.119	0.906		-0.306	0.271
CN Aβ-/Tau-	Anterior Hippocampus	Age	-0.106	0.108	-0.984	0.328		-0.321	0.109
CN Aβ-/Tau-	Anterior Hippocampus	Sex (male)	0.042	0.253	0.164	0.87		-0.463	0.546
CN Aβ-/Tau-	Anterior Hippocampus	ICV	0.44	0.12	3.662	0		0.201	0.68
CN Aβ-/Tau-	Anterior Hippocampus	14-3-3 ε	0.086	0.102	0.841	0.403	0.748	-0.117	0.289
CN Aβ-/Tau-	Anterior Hippocampus	Intercept	0.005	0.142	0.036	0.971		-0.277	0.287
CN Aβ-/Tau-	Anterior Hippocampus	Age	-0.183	0.114	-1.604	0.113		-0.409	0.044
CN Aβ-/Tau-	Anterior Hippocampus	Sex (male)	-0.012	0.248	-0.05	0.96		-0.506	0.481
CN Aβ-/Tau-	Anterior Hippocampus	ICV	0.452	0.117	3.875	0		0.22	0.684
CN Aβ-/Tau-	Anterior Hippocampus	14-3-3 ζ/δ	0.224	0.11	2.037	0.045	0.563429	0.005	0.443
CN Aβ-/Tau-	Anterior Hippocampus	Intercept	-0.034	0.14	-0.243	0.809		-0.313	0.245
CN Aβ-/Tau-	Anterior Hippocampus	Age	-0.161	0.108	-1.498	0.138		-0.376	0.053
CN Aβ-/Tau-	Anterior Hippocampus	Sex (male)	0.082	0.245	0.336	0.738		-0.406	0.57
CN Aβ-/Tau-	Anterior Hippocampus	ICV	0.427	0.116	3.684	0		0.196	0.658
CN Aβ-/Tau-	Anterior Hippocampus	γ-synuclein	0.238	0.102	2.342	0.022	0.563429	0.036	0.44
CN Aβ-/Tau-	Anterior Hippocampus	Intercept	-0.018	0.145	-0.123	0.902		-0.307	0.271
CN Aβ-/Tau-	Anterior Hippocampus	Age	-0.099	0.109	-0.91	0.365		-0.315	0.117
CN Aβ-/Tau-	Anterior Hippocampus	Sex (male)	0.043	0.254	0.17	0.865		-0.462	0.549
CN Aβ-/Tau-	Anterior Hippocampus	ICV	0.45	0.12	3.754	0		0.211	0.688
CN Aβ-/Tau-	Anterior Hippocampus	β-synuclein	0.032	0.102	0.309	0.758	0.913966	-0.172	0.235
CN Aβ-/Tau-	Anterior Hippocampus	Intercept	-0.014	0.145	-0.095	0.925		-0.303	0.275
CN Aβ-/Tau-	Anterior Hippocampus	Age	-0.095	0.108	-0.883	0.38		-0.31	0.12
CN Aβ-/Tau-	Anterior Hippocampus	Sex (male)	0.033	0.254	0.131	0.896		-0.472	0.538
CN Aβ-/Tau-	Anterior Hippocampus	ICV	0.46	0.119	3.848	0		0.222	0.698
CN Aβ-/Tau-	Anterior Hippocampus	NPTXR	0.039	0.102	0.384	0.702	0.884	-0.164	0.243
CN Aβ-/Tau-	Anterior Hippocampus	Intercept	-0.014	0.145	-0.096	0.924		-0.303	0.275
CN Aβ-/Tau-	Anterior Hippocampus	Age	-0.09	0.108	-0.827	0.411		-0.305	0.126
CN Aβ-/Tau-	Anterior Hippocampus	Sex (male)	0.034	0.253	0.133	0.895		-0.47	0.537
CN Aβ-/Tau-	Anterior Hippocampus	ICV	0.453	0.12	3.784	0		0.215	0.692
CN Aβ-/Tau-	Anterior Hippocampus	NPTX1	-0.012	0.103	-0.121	0.904	0.939821	-0.216	0.192
CN Aβ-/Tau-	Anterior Hippocampus	Intercept	-0.015	0.145	-0.103	0.918		-0.303	0.273
CN Aβ-/Tau-	Anterior Hippocampus	Age	-0.094	0.107	-0.881	0.381		-0.308	0.119
CN Aβ-/Tau-	Anterior Hippocampus	Sex (male)	0.036	0.252	0.142	0.887		-0.467	0.539
CN Aβ-/Tau-	Anterior Hippocampus	ICV	0.458	0.12	3.835	0		0.22	0.696
CN Aβ-/Tau-	Anterior Hippocampus	Neurogranin	0.031	0.101	0.308	0.759	0.913966	-0.171	0.233
CN Aβ-/Tau-	Anterior Hippocampus	Intercept	-0.016	0.144	-0.113	0.91		-0.304	0.271
CN Aβ-/Tau-	Anterior Hippocampus	Age	-0.102	0.107	-0.952	0.344		-0.316	0.112
CN Aβ-/Tau-	Anterior Hippocampus	Sex (male)	0.039	0.252	0.156	0.876		-0.462	0.541
CN Aβ-/Tau-	Anterior Hippocampus	ICV	0.447	0.119	3.753	0		0.21	0.685
CN Aβ-/Tau-	Anterior Hippocampus	GAP43	0.084	0.101	0.829	0.41	0.748	-0.118	0.285
CN Aβ-/Tau-	Anterior Hippocampus	Intercept	-0.007	0.145	-0.045	0.964		-0.296	0.283
CN Aβ-/Tau-	Anterior Hippocampus	Age	-0.088	0.108	-0.823	0.413		-0.303	0.126
CN Aβ-/Tau-	Anterior Hippocampus	Sex (male)	0.016	0.254	0.062	0.951		-0.49	0.522
CN Aβ-/Tau-	Anterior Hippocampus	ICV	0.457	0.12	3.809	0		0.218	0.696
CN Aβ-/Tau-	Anterior Hippocampus	NPTX2	-0.011	0.103	-0.106	0.916	0.939821	-0.215	0.193
Aβ+/Tau-	Anterior Hippocampus	Intercept	-0.142	0.161	-0.881	0.391		-0.482	0.199
Aβ+/Tau-	Anterior Hippocampus	Age	-0.766	0.132	-5.788	0		-1.047	-0.486
Aβ+/Tau-	Anterior Hippocampus	Sex (male)	0.594	0.408	1.457	0.165		-0.271	1.459
Aβ+/Tau-	Anterior Hippocampus	ICV	0.264	0.18	1.469	0.161		-0.117	0.646
Aβ+/Tau-	Anterior Hippocampus	VGF	0.166	0.133	1.248	0.23	0.710909	-0.116	0.447
Aβ+/Tau-	Anterior Hippocampus	Intercept	-0.139	0.165	-0.842	0.412		-0.488	0.21
Aβ+/Tau-	Anterior Hippocampus	Age	-0.764	0.136	-5.627	0		-1.052	-0.476
Aβ+/Tau-	Anterior Hippocampus	Sex (male)	0.582	0.418	1.393	0.183		-0.304	1.469
Aβ+/Tau-	Anterior Hippocampus	ICV	0.264	0.185	1.427	0.173		-0.128	0.657
Aβ+/Tau-	Anterior Hippocampus	Secretogranin 2	0.111	0.137	0.812	0.429	0.748	-0.179	0.402
Aβ+/Tau-	Anterior Hippocampus	Intercept	-0.143	0.165	-0.868	0.398		-0.493	0.206
Aβ+/Tau-	Anterior Hippocampus	Age	-0.758	0.136	-5.586	0		-1.046	-0.47
Aβ+/Tau-	Anterior Hippocampus	Sex (male)	0.601	0.42	1.432	0.171		-0.289	1.491
Aβ+/Tau-	Anterior Hippocampus	ICV	0.245	0.184	1.333	0.201		-0.144	0.634
Aβ+/Tau-	Anterior Hippocampus	Chromogranin-A	0.111	0.136	0.818	0.425	0.748	-0.177	0.399
Aβ+/Tau-	Anterior Hippocampus	Intercept	-0.124	0.167	-0.739	0.471		-0.478	0.231
Aβ+/Tau-	Anterior Hippocampus	Age	-0.783	0.144	-5.442	0		-1.089	-0.478
Aβ+/Tau-	Anterior Hippocampus	Sex (male)	0.519	0.428	1.214	0.242		-0.388	1.426
Aβ+/Tau-	Anterior Hippocampus	ICV	0.272	0.191	1.424	0.174		-0.133	0.676
Aβ+/Tau-	Anterior Hippocampus	GDI-1	0.071	0.145	0.487	0.633	0.842943	-0.237	0.378
Aβ+/Tau-	Anterior Hippocampus	Intercept	-0.127	0.162	-0.782	0.446		-0.471	0.217
Aβ+/Tau-	Anterior Hippocampus	Age	-0.778	0.134	-5.785	0		-1.063	-0.493
Aβ+/Tau-	Anterior Hippocampus	Sex (male)	0.534	0.413	1.291	0.215		-0.342	1.409
Aβ+/Tau-	Anterior Hippocampus	ICV	0.259	0.181	1.427	0.173		-0.126	0.643
Aβ+/Tau-	Anterior Hippocampus	AP2B1	0.14	0.133	1.048	0.31	0.748	-0.143	0.423
Aβ+/Tau-	Anterior Hippocampus	Intercept	-0.118	0.16	-0.739	0.471		-0.457	0.221
Aβ+/Tau-	Anterior Hippocampus	Age	-0.785	0.133	-5.922	0		-1.066	-0.504
Aβ+/Tau-	Anterior Hippocampus	Sex (male)	0.497	0.408	1.217	0.241		-0.369	1.362
Aβ+/Tau-	Anterior Hippocampus	ICV	0.296	0.182	1.629	0.123		-0.089	0.682
Aβ+/Tau-	Anterior Hippocampus	Syntaxin-1B	0.172	0.134	1.285	0.217	0.710909	-0.112	0.457
Aβ+/Tau-	Anterior Hippocampus	Intercept	-0.161	0.163	-0.986	0.339		-0.506	0.185
Aβ+/Tau-	Anterior Hippocampus	Age	-0.806	0.138	-5.848	0		-1.098	-0.514
Aβ+/Tau-	Anterior Hippocampus	Sex (male)	0.674	0.421	1.602	0.129		-0.218	1.567
Aβ+/Tau-	Anterior Hippocampus	ICV	0.215	0.181	1.188	0.252		-0.169	0.6
Aβ+/Tau-	Anterior Hippocampus	Syntaxin-7	0.166	0.14	1.182	0.254	0.716615	-0.131	0.463
Aβ+/Tau-	Anterior Hippocampus	Intercept	-0.122	0.16	-0.762	0.457		-0.461	0.218
Aβ+/Tau-	Anterior Hippocampus	Age	-0.807	0.136	-5.937	0		-1.095	-0.519
Aβ+/Tau-	Anterior Hippocampus	Sex (male)	0.512	0.409	1.254	0.228		-0.354	1.378
Aβ+/Tau-	Anterior Hippocampus	ICV	0.295	0.182	1.616	0.126		-0.092	0.681
Aβ+/Tau-	Anterior Hippocampus	Complexin-2	0.172	0.137	1.261	0.225	0.710909	-0.117	0.462
Aβ+/Tau-	Anterior Hippocampus	Intercept	-0.14	0.165	-0.846	0.41		-0.49	0.211
Aβ+/Tau-	Anterior Hippocampus	Age	-0.763	0.136	-5.616	0		-1.051	-0.475
Aβ+/Tau-	Anterior Hippocampus	Sex (male)	0.587	0.421	1.396	0.182		-0.305	1.478
Aβ+/Tau-	Anterior Hippocampus	ICV	0.244	0.185	1.319	0.206		-0.148	0.636
Aβ+/Tau-	Anterior Hippocampus	14-3-3 ε	-0.088	0.135	-0.651	0.524	0.80376	-0.375	0.199
Aβ+/Tau-	Anterior Hippocampus	Intercept	-0.099	0.167	-0.592	0.562		-0.454	0.256
Aβ+/Tau-	Anterior Hippocampus	Age	-0.725	0.14	-5.175	0		-1.023	-0.428
Aβ+/Tau-	Anterior Hippocampus	Sex (male)	0.416	0.445	0.936	0.363		-0.527	1.359
Aβ+/Tau-	Anterior Hippocampus	ICV	0.298	0.19	1.571	0.136		-0.104	0.7
Aβ+/Tau-	Anterior Hippocampus	14-3-3 ζ/δ	-0.131	0.148	-0.886	0.389	0.748	-0.444	0.182
Aβ+/Tau-	Anterior Hippocampus	Intercept	-0.136	0.166	-0.822	0.423		-0.487	0.215
Aβ+/Tau-	Anterior Hippocampus	Age	-0.799	0.148	-5.404	0		-1.113	-0.486
Aβ+/Tau-	Anterior Hippocampus	Sex (male)	0.572	0.421	1.357	0.194		-0.322	1.465
Aβ+/Tau-	Anterior Hippocampus	ICV	0.252	0.184	1.366	0.191		-0.139	0.643
Aβ+/Tau-	Anterior Hippocampus	γ-synuclein	0.099	0.147	0.672	0.511	0.80376	-0.213	0.41
Aβ+/Tau-	Anterior Hippocampus	Intercept	-0.145	0.166	-0.875	0.394		-0.496	0.206
Aβ+/Tau-	Anterior Hippocampus	Age	-0.778	0.137	-5.682	0		-1.068	-0.488
Aβ+/Tau-	Anterior Hippocampus	Sex (male)	0.609	0.425	1.433	0.171		-0.292	1.51
Aβ+/Tau-	Anterior Hippocampus	ICV	0.254	0.184	1.381	0.186		-0.136	0.645
Aβ+/Tau-	Anterior Hippocampus	β-synuclein	0.119	0.14	0.848	0.409	0.748	-0.178	0.416
Aβ+/Tau-	Anterior Hippocampus	Intercept	-0.156	0.16	-0.976	0.344		-0.495	0.183
Aβ+/Tau-	Anterior Hippocampus	Age	-0.75	0.132	-5.7	0		-1.029	-0.471
Aβ+/Tau-	Anterior Hippocampus	Sex (male)	0.655	0.407	1.611	0.127		-0.207	1.517
Aβ+/Tau-	Anterior Hippocampus	ICV	0.25	0.178	1.407	0.178		-0.127	0.627
Aβ+/Tau-	Anterior Hippocampus	NPTXR	0.172	0.134	1.284	0.218	0.710909	-0.112	0.455
Aβ+/Tau-	Anterior Hippocampus	Intercept	-0.13	0.159	-0.816	0.426		-0.467	0.208
Aβ+/Tau-	Anterior Hippocampus	Age	-0.778	0.132	-5.913	0		-1.057	-0.499
Aβ+/Tau-	Anterior Hippocampus	Sex (male)	0.546	0.404	1.35	0.196		-0.311	1.403
Aβ+/Tau-	Anterior Hippocampus	ICV	0.268	0.178	1.505	0.152		-0.109	0.645
Aβ+/Tau-	Anterior Hippocampus	NPTX1	0.169	0.131	1.293	0.214	0.710909	-0.108	0.447
Aβ+/Tau-	Anterior Hippocampus	Intercept	-0.165	0.171	-0.966	0.349		-0.526	0.197
Aβ+/Tau-	Anterior Hippocampus	Age	-0.755	0.136	-5.543	0		-1.044	-0.466
Aβ+/Tau-	Anterior Hippocampus	Sex (male)	0.692	0.46	1.505	0.152		-0.283	1.666
Aβ+/Tau-	Anterior Hippocampus	ICV	0.222	0.187	1.187	0.253		-0.174	0.618
Aβ+/Tau-	Anterior Hippocampus	Neurogranin	0.104	0.15	0.697	0.496	0.80376	-0.213	0.422
Aβ+/Tau-	Anterior Hippocampus	Intercept	-0.16	0.171	-0.936	0.363		-0.521	0.202
Aβ+/Tau-	Anterior Hippocampus	Age	-0.77	0.136	-5.669	0		-1.058	-0.482
Aβ+/Tau-	Anterior Hippocampus	Sex (male)	0.67	0.458	1.463	0.163		-0.301	1.642
Aβ+/Tau-	Anterior Hippocampus	ICV	0.247	0.184	1.339	0.199		-0.144	0.637
Aβ+/Tau-	Anterior Hippocampus	GAP43	0.096	0.156	0.617	0.546	0.80376	-0.234	0.427
Aβ+/Tau-	Anterior Hippocampus	Intercept	-0.166	0.157	-1.056	0.307		-0.498	0.167
Aβ+/Tau-	Anterior Hippocampus	Age	-0.728	0.131	-5.576	0		-1.005	-0.451
Aβ+/Tau-	Anterior Hippocampus	Sex (male)	0.696	0.4	1.741	0.101		-0.151	1.543
Aβ+/Tau-	Anterior Hippocampus	ICV	0.231	0.174	1.326	0.203		-0.138	0.599
Aβ+/Tau-	Anterior Hippocampus	NPTX2	0.2	0.132	1.517	0.149	0.596	-0.079	0.479
Aβ+/Tau+	Anterior Hippocampus	Intercept	-0.023	0.164	-0.14	0.889		-0.349	0.303
Aβ+/Tau+	Anterior Hippocampus	Age	-0.11	0.107	-1.032	0.305		-0.323	0.102
Aβ+/Tau+	Anterior Hippocampus	Sex (male)	0.045	0.263	0.172	0.864		-0.479	0.569
Aβ+/Tau+	Anterior Hippocampus	ICV	0.539	0.144	3.736	0		0.252	0.827
Aβ+/Tau+	Anterior Hippocampus	VGF	0.148	0.1	1.473	0.145	0.596	-0.052	0.347
Aβ+/Tau+	Anterior Hippocampus	Intercept	-0.024	0.163	-0.147	0.884		-0.349	0.301
Aβ+/Tau+	Anterior Hippocampus	Age	-0.109	0.106	-1.032	0.305		-0.32	0.102
Aβ+/Tau+	Anterior Hippocampus	Sex (male)	0.047	0.262	0.181	0.857		-0.475	0.569
Aβ+/Tau+	Anterior Hippocampus	ICV	0.538	0.143	3.755	0		0.252	0.824
Aβ+/Tau+	Anterior Hippocampus	Secretogranin 2	0.166	0.099	1.678	0.098	0.596	-0.031	0.362
Aβ+/Tau+	Anterior Hippocampus	Intercept	-0.02	0.164	-0.121	0.904		-0.346	0.306
Aβ+/Tau+	Anterior Hippocampus	Age	-0.119	0.107	-1.112	0.27		-0.332	0.094
Aβ+/Tau+	Anterior Hippocampus	Sex (male)	0.039	0.263	0.148	0.883		-0.485	0.563
Aβ+/Tau+	Anterior Hippocampus	ICV	0.535	0.143	3.729	0		0.249	0.821
Aβ+/Tau+	Anterior Hippocampus	Chromogranin-A	0.15	0.1	1.502	0.138	0.596	-0.049	0.349
Aβ+/Tau+	Anterior Hippocampus	Intercept	-0.035	0.165	-0.21	0.835		-0.364	0.295
Aβ+/Tau+	Anterior Hippocampus	Age	-0.079	0.108	-0.731	0.467		-0.295	0.137
Aβ+/Tau+	Anterior Hippocampus	Sex (male)	0.068	0.266	0.258	0.797		-0.461	0.598
Aβ+/Tau+	Anterior Hippocampus	ICV	0.491	0.146	3.364	0.001		0.2	0.783
Aβ+/Tau+	Anterior Hippocampus	GDI-1	-0.056	0.103	-0.543	0.589	0.80376	-0.262	0.15
Aβ+/Tau+	Anterior Hippocampus	Intercept	-0.034	0.166	-0.206	0.838		-0.364	0.296
Aβ+/Tau+	Anterior Hippocampus	Age	-0.093	0.108	-0.864	0.39		-0.308	0.122
Aβ+/Tau+	Anterior Hippocampus	Sex (male)	0.067	0.266	0.253	0.801		-0.463	0.597
Aβ+/Tau+	Anterior Hippocampus	ICV	0.51	0.146	3.5	0.001		0.219	0.8
Aβ+/Tau+	Anterior Hippocampus	AP2B1	0.022	0.101	0.222	0.825	0.91746	-0.179	0.224
Aβ+/Tau+	Anterior Hippocampus	Intercept	-0.033	0.165	-0.201	0.841		-0.363	0.297
Aβ+/Tau+	Anterior Hippocampus	Age	-0.093	0.107	-0.862	0.392		-0.306	0.121
Aβ+/Tau+	Anterior Hippocampus	Sex (male)	0.066	0.266	0.248	0.805		-0.464	0.596
Aβ+/Tau+	Anterior Hippocampus	ICV	0.512	0.146	3.516	0.001		0.222	0.802
Aβ+/Tau+	Anterior Hippocampus	Syntaxin-1B	0.027	0.1	0.271	0.787	0.913966	-0.172	0.227
Aβ+/Tau+	Anterior Hippocampus	Intercept	-0.03	0.165	-0.183	0.855		-0.36	0.3
Aβ+/Tau+	Anterior Hippocampus	Age	-0.108	0.111	-0.976	0.332		-0.33	0.113
Aβ+/Tau+	Anterior Hippocampus	Sex (male)	0.06	0.266	0.225	0.822		-0.47	0.59
Aβ+/Tau+	Anterior Hippocampus	ICV	0.514	0.145	3.555	0.001		0.226	0.803
Aβ+/Tau+	Anterior Hippocampus	Syntaxin-7	0.058	0.104	0.552	0.583	0.80376	-0.15	0.266
Aβ+/Tau+	Anterior Hippocampus	Intercept	-0.035	0.166	-0.212	0.832		-0.367	0.296
Aβ+/Tau+	Anterior Hippocampus	Age	-0.089	0.107	-0.828	0.41		-0.303	0.125
Aβ+/Tau+	Anterior Hippocampus	Sex (male)	0.07	0.268	0.261	0.795		-0.464	0.603
Aβ+/Tau+	Anterior Hippocampus	ICV	0.503	0.146	3.442	0.001		0.212	0.794
Aβ+/Tau+	Anterior Hippocampus	Complexin-2	-0.006	0.1	-0.064	0.949	0.949	-0.205	0.193
Aβ+/Tau+	Anterior Hippocampus	Intercept	0.009	0.164	0.056	0.955		-0.317	0.336
Aβ+/Tau+	Anterior Hippocampus	Age	-0.094	0.105	-0.892	0.376		-0.304	0.116
Aβ+/Tau+	Anterior Hippocampus	Sex (male)	-0.018	0.264	-0.069	0.945		-0.544	0.508
Aβ+/Tau+	Anterior Hippocampus	ICV	0.469	0.142	3.294	0.002		0.185	0.753
Aβ+/Tau+	Anterior Hippocampus	14-3-3 ε	-0.195	0.101	-1.939	0.056	0.563429	-0.396	0.006
Aβ+/Tau+	Anterior Hippocampus	Intercept	-0.026	0.163	-0.157	0.876		-0.35	0.299
Aβ+/Tau+	Anterior Hippocampus	Age	-0.053	0.106	-0.504	0.616		-0.264	0.158
Aβ+/Tau+	Anterior Hippocampus	Sex (male)	0.051	0.262	0.193	0.847		-0.471	0.572
Aβ+/Tau+	Anterior Hippocampus	ICV	0.441	0.147	3.008	0.004		0.149	0.734
Aβ+/Tau+	Anterior Hippocampus	14-3-3 ζ/δ	-0.189	0.106	-1.787	0.078	0.596	-0.4	0.022
Aβ+/Tau+	Anterior Hippocampus	Intercept	-0.036	0.166	-0.219	0.827		-0.366	0.294
Aβ+/Tau+	Anterior Hippocampus	Age	-0.086	0.114	-0.751	0.455		-0.313	0.142
Aβ+/Tau+	Anterior Hippocampus	Sex (male)	0.072	0.266	0.269	0.789		-0.459	0.602
Aβ+/Tau+	Anterior Hippocampus	ICV	0.501	0.146	3.434	0.001		0.21	0.792
Aβ+/Tau+	Anterior Hippocampus	γ-synuclein	-0.014	0.11	-0.126	0.9	0.939821	-0.234	0.206
Aβ+/Tau+	Anterior Hippocampus	Intercept	-0.027	0.164	-0.166	0.869		-0.355	0.301
Aβ+/Tau+	Anterior Hippocampus	Age	-0.076	0.107	-0.714	0.477		-0.288	0.136
Aβ+/Tau+	Anterior Hippocampus	Sex (male)	0.054	0.264	0.204	0.839		-0.473	0.58
Aβ+/Tau+	Anterior Hippocampus	ICV	0.476	0.145	3.28	0.002		0.187	0.766
Aβ+/Tau+	Anterior Hippocampus	β-synuclein	-0.118	0.102	-1.162	0.249	0.716615	-0.321	0.085
Aβ+/Tau+	Anterior Hippocampus	Intercept	-0.037	0.161	-0.227	0.821		-0.358	0.285
Aβ+/Tau+	Anterior Hippocampus	Age	-0.109	0.105	-1.04	0.302		-0.318	0.1
Aβ+/Tau+	Anterior Hippocampus	Sex (male)	0.072	0.259	0.279	0.781		-0.444	0.589
Aβ+/Tau+	Anterior Hippocampus	ICV	0.541	0.142	3.814	0		0.258	0.824
Aβ+/Tau+	Anterior Hippocampus	NPTXR	0.2	0.098	2.045	0.045	0.563429	0.005	0.395
Aβ+/Tau+	Anterior Hippocampus	Intercept	-0.038	0.166	-0.229	0.82		-0.368	0.292
Aβ+/Tau+	Anterior Hippocampus	Age	-0.094	0.108	-0.874	0.385		-0.308	0.12
Aβ+/Tau+	Anterior Hippocampus	Sex (male)	0.075	0.266	0.281	0.779		-0.456	0.605
Aβ+/Tau+	Anterior Hippocampus	ICV	0.508	0.146	3.49	0.001		0.218	0.798
Aβ+/Tau+	Anterior Hippocampus	NPTX1	0.027	0.102	0.264	0.793	0.913966	-0.176	0.229
Aβ+/Tau+	Anterior Hippocampus	Intercept	-0.031	0.166	-0.186	0.853		-0.362	0.3
Aβ+/Tau+	Anterior Hippocampus	Age	-0.086	0.107	-0.805	0.424		-0.3	0.127
Aβ+/Tau+	Anterior Hippocampus	Sex (male)	0.061	0.267	0.229	0.82		-0.47	0.592
Aβ+/Tau+	Anterior Hippocampus	ICV	0.503	0.146	3.447	0.001		0.212	0.794
Aβ+/Tau+	Anterior Hippocampus	Neurogranin	-0.02	0.1	-0.198	0.844	0.91746	-0.219	0.18
Aβ+/Tau+	Anterior Hippocampus	Intercept	-0.042	0.166	-0.253	0.801		-0.372	0.288
Aβ+/Tau+	Anterior Hippocampus	Age	-0.087	0.107	-0.818	0.416		-0.3	0.125
Aβ+/Tau+	Anterior Hippocampus	Sex (male)	0.083	0.267	0.311	0.757		-0.449	0.614
Aβ+/Tau+	Anterior Hippocampus	ICV	0.477	0.147	3.24	0.002		0.183	0.77
Aβ+/Tau+	Anterior Hippocampus	GAP43	-0.097	0.1	-0.977	0.332	0.748	-0.296	0.101
Aβ+/Tau+	Anterior Hippocampus	Intercept	-0.026	0.16	-0.162	0.872		-0.344	0.293
Aβ+/Tau+	Anterior Hippocampus	Age	-0.087	0.103	-0.843	0.402		-0.293	0.119
Aβ+/Tau+	Anterior Hippocampus	Sex (male)	0.051	0.257	0.199	0.843		-0.46	0.562
Aβ+/Tau+	Anterior Hippocampus	ICV	0.561	0.141	3.976	0		0.28	0.842
Aβ+/Tau+	Anterior Hippocampus	NPTX2	0.239	0.096	2.482	0.015	0.563429	0.047	0.431

## Sheet: Posterior Hippocampus
ATN	MRI	Variable	β	std.error	t	pvalue	adj.pvalue	95 % CI LL	95 % CI UL
All cases	Posterior Hippocampus	Intercept	-0.001	0.101	-0.012	0.991		-0.201	0.199
All cases	Posterior Hippocampus	Age	-0.225	0.071	-3.147	0.002		-0.366	-0.084
All cases	Posterior Hippocampus	Sex (male)	0.003	0.176	0.015	0.988		-0.345	0.35
All cases	Posterior Hippocampus	ICV	0.376	0.09	4.199	0		0.199	0.553
All cases	Posterior Hippocampus	VGF	0.046	0.067	0.683	0.495	0.67456	-0.087	0.179
All cases	Posterior Hippocampus	Intercept	0	0.101	-0.004	0.997		-0.2	0.199
All cases	Posterior Hippocampus	Age	-0.226	0.071	-3.165	0.002		-0.367	-0.085
All cases	Posterior Hippocampus	Sex (male)	0.001	0.176	0.005	0.996		-0.347	0.349
All cases	Posterior Hippocampus	ICV	0.377	0.089	4.213	0		0.2	0.553
All cases	Posterior Hippocampus	Secretogranin 2	0.059	0.067	0.872	0.384	0.6528	-0.074	0.191
All cases	Posterior Hippocampus	Intercept	-0.001	0.101	-0.006	0.995		-0.201	0.199
All cases	Posterior Hippocampus	Age	-0.222	0.073	-3.046	0.003		-0.366	-0.078
All cases	Posterior Hippocampus	Sex (male)	0.001	0.176	0.008	0.994		-0.347	0.35
All cases	Posterior Hippocampus	ICV	0.373	0.089	4.17	0		0.196	0.549
All cases	Posterior Hippocampus	Chromogranin-A	0.006	0.069	0.081	0.936	0.964364	-0.13	0.141
All cases	Posterior Hippocampus	Intercept	0.001	0.101	0.006	0.995		-0.199	0.2
All cases	Posterior Hippocampus	Age	-0.184	0.076	-2.426	0.016		-0.333	-0.034
All cases	Posterior Hippocampus	Sex (male)	-0.001	0.176	-0.008	0.994		-0.348	0.345
All cases	Posterior Hippocampus	ICV	0.371	0.089	4.167	0		0.195	0.546
All cases	Posterior Hippocampus	GDI-1	-0.095	0.072	-1.327	0.186	0.452552	-0.237	0.046
All cases	Posterior Hippocampus	Intercept	0	0.101	-0.001	0.999		-0.2	0.199
All cases	Posterior Hippocampus	Age	-0.202	0.073	-2.748	0.007		-0.346	-0.057
All cases	Posterior Hippocampus	Sex (male)	0	0.176	0.002	0.999		-0.347	0.348
All cases	Posterior Hippocampus	ICV	0.371	0.089	4.162	0		0.195	0.546
All cases	Posterior Hippocampus	AP2B1	-0.069	0.069	-0.997	0.32	0.588108	-0.205	0.067
All cases	Posterior Hippocampus	Intercept	0	0.101	0.004	0.997		-0.199	0.2
All cases	Posterior Hippocampus	Age	-0.203	0.073	-2.785	0.006		-0.348	-0.059
All cases	Posterior Hippocampus	Sex (male)	-0.001	0.176	-0.005	0.996		-0.348	0.347
All cases	Posterior Hippocampus	ICV	0.373	0.089	4.184	0		0.197	0.549
All cases	Posterior Hippocampus	Syntaxin-1B	-0.058	0.069	-0.84	0.402	0.666732	-0.193	0.078
All cases	Posterior Hippocampus	Intercept	0	0.101	-0.004	0.997		-0.2	0.199
All cases	Posterior Hippocampus	Age	-0.218	0.076	-2.866	0.005		-0.368	-0.068
All cases	Posterior Hippocampus	Sex (male)	0.001	0.176	0.005	0.996		-0.347	0.349
All cases	Posterior Hippocampus	ICV	0.373	0.089	4.184	0		0.197	0.549
All cases	Posterior Hippocampus	Syntaxin-7	-0.007	0.072	-0.094	0.925	0.964364	-0.148	0.135
All cases	Posterior Hippocampus	Intercept	-0.007	0.101	-0.069	0.945		-0.207	0.193
All cases	Posterior Hippocampus	Age	-0.203	0.072	-2.794	0.006		-0.346	-0.059
All cases	Posterior Hippocampus	Sex (male)	0.016	0.177	0.091	0.927		-0.332	0.364
All cases	Posterior Hippocampus	ICV	0.367	0.089	4.115	0		0.191	0.543
All cases	Posterior Hippocampus	Complexin-2	-0.083	0.069	-1.207	0.229	0.502323	-0.218	0.053
All cases	Posterior Hippocampus	Intercept	0.021	0.1	0.208	0.835		-0.176	0.218
All cases	Posterior Hippocampus	Age	-0.181	0.072	-2.509	0.013		-0.324	-0.039
All cases	Posterior Hippocampus	Sex (male)	-0.048	0.174	-0.276	0.783		-0.392	0.296
All cases	Posterior Hippocampus	ICV	0.371	0.088	4.218	0		0.198	0.545
All cases	Posterior Hippocampus	14-3-3 ε	-0.173	0.068	-2.55	0.012	0.1632	-0.307	-0.039
All cases	Posterior Hippocampus	Intercept	-0.001	0.098	-0.015	0.988		-0.195	0.192
All cases	Posterior Hippocampus	Age	-0.083	0.077	-1.075	0.284		-0.236	0.069
All cases	Posterior Hippocampus	Sex (male)	0.003	0.171	0.019	0.985		-0.334	0.34
All cases	Posterior Hippocampus	ICV	0.356	0.086	4.114	0		0.185	0.526
All cases	Posterior Hippocampus	14-3-3 ζ/δ	-0.279	0.074	-3.755	0	0	-0.426	-0.133
All cases	Posterior Hippocampus	Intercept	0.004	0.101	0.036	0.971		-0.195	0.203
All cases	Posterior Hippocampus	Age	-0.179	0.079	-2.28	0.024		-0.334	-0.024
All cases	Posterior Hippocampus	Sex (male)	-0.008	0.176	-0.048	0.962		-0.355	0.338
All cases	Posterior Hippocampus	ICV	0.371	0.089	4.176	0		0.196	0.547
All cases	Posterior Hippocampus	γ-synuclein	-0.096	0.075	-1.281	0.202	0.457867	-0.243	0.052
All cases	Posterior Hippocampus	Intercept	0.008	0.099	0.081	0.935		-0.188	0.204
All cases	Posterior Hippocampus	Age	-0.155	0.073	-2.119	0.036		-0.299	-0.011
All cases	Posterior Hippocampus	Sex (male)	-0.019	0.173	-0.108	0.914		-0.36	0.322
All cases	Posterior Hippocampus	ICV	0.366	0.087	4.19	0		0.194	0.539
All cases	Posterior Hippocampus	β-synuclein	-0.203	0.069	-2.943	0.004	0.0906667	-0.339	-0.067
All cases	Posterior Hippocampus	Intercept	-0.005	0.101	-0.046	0.963		-0.204	0.194
All cases	Posterior Hippocampus	Age	-0.231	0.071	-3.232	0.001		-0.372	-0.09
All cases	Posterior Hippocampus	Sex (male)	0.011	0.176	0.062	0.951		-0.336	0.358
All cases	Posterior Hippocampus	ICV	0.377	0.089	4.237	0		0.202	0.553
All cases	Posterior Hippocampus	NPTXR	0.089	0.067	1.317	0.189	0.452552	-0.044	0.222
All cases	Posterior Hippocampus	Intercept	-0.001	0.101	-0.012	0.991		-0.201	0.199
All cases	Posterior Hippocampus	Age	-0.221	0.072	-3.067	0.003		-0.364	-0.079
All cases	Posterior Hippocampus	Sex (male)	0.003	0.176	0.016	0.987		-0.345	0.351
All cases	Posterior Hippocampus	ICV	0.372	0.09	4.161	0		0.196	0.549
All cases	Posterior Hippocampus	NPTX1	0.003	0.068	0.047	0.963	0.97	-0.131	0.138
All cases	Posterior Hippocampus	Intercept	0.006	0.099	0.06	0.952		-0.19	0.202
All cases	Posterior Hippocampus	Age	-0.171	0.072	-2.36	0.019		-0.314	-0.028
All cases	Posterior Hippocampus	Sex (male)	-0.014	0.173	-0.079	0.937		-0.355	0.328
All cases	Posterior Hippocampus	ICV	0.358	0.088	4.081	0		0.185	0.531
All cases	Posterior Hippocampus	Neurogranin	-0.189	0.069	-2.753	0.007	0.119	-0.324	-0.053
All cases	Posterior Hippocampus	Intercept	0	0.099	-0.005	0.996		-0.195	0.194
All cases	Posterior Hippocampus	Age	-0.152	0.072	-2.11	0.036		-0.295	-0.01
All cases	Posterior Hippocampus	Sex (male)	0.001	0.172	0.006	0.995		-0.338	0.34
All cases	Posterior Hippocampus	ICV	0.362	0.087	4.166	0		0.19	0.533
All cases	Posterior Hippocampus	GAP43	-0.228	0.068	-3.346	0.001	0.034	-0.363	-0.094
All cases	Posterior Hippocampus	Intercept	-0.003	0.101	-0.034	0.973		-0.203	0.196
All cases	Posterior Hippocampus	Age	-0.221	0.071	-3.107	0.002		-0.361	-0.081
All cases	Posterior Hippocampus	Sex (male)	0.008	0.176	0.045	0.964		-0.339	0.355
All cases	Posterior Hippocampus	ICV	0.379	0.089	4.242	0		0.203	0.555
All cases	Posterior Hippocampus	NPTX2	0.088	0.067	1.314	0.191	0.452552	-0.044	0.22
CN Aβ-/Tau-	Posterior Hippocampus	Intercept	-0.044	0.147	-0.299	0.766		-0.336	0.248
CN Aβ-/Tau-	Posterior Hippocampus	Age	0.041	0.108	0.374	0.709		-0.175	0.257
CN Aβ-/Tau-	Posterior Hippocampus	Sex (male)	0.106	0.256	0.412	0.681		-0.405	0.616
CN Aβ-/Tau-	Posterior Hippocampus	ICV	0.4	0.121	3.303	0.001		0.159	0.642
CN Aβ-/Tau-	Posterior Hippocampus	VGF	-0.071	0.103	-0.688	0.494	0.67456	-0.275	0.134
CN Aβ-/Tau-	Posterior Hippocampus	Intercept	-0.047	0.147	-0.318	0.751		-0.34	0.246
CN Aβ-/Tau-	Posterior Hippocampus	Age	0.041	0.109	0.381	0.704		-0.175	0.258
CN Aβ-/Tau-	Posterior Hippocampus	Sex (male)	0.113	0.257	0.44	0.661		-0.398	0.624
CN Aβ-/Tau-	Posterior Hippocampus	ICV	0.403	0.121	3.318	0.001		0.161	0.645
CN Aβ-/Tau-	Posterior Hippocampus	Secretogranin 2	-0.035	0.103	-0.343	0.733	0.830733	-0.239	0.169
CN Aβ-/Tau-	Posterior Hippocampus	Intercept	-0.044	0.147	-0.3	0.765		-0.336	0.248
CN Aβ-/Tau-	Posterior Hippocampus	Age	0.051	0.109	0.472	0.638		-0.166	0.269
CN Aβ-/Tau-	Posterior Hippocampus	Sex (male)	0.106	0.256	0.414	0.68		-0.404	0.616
CN Aβ-/Tau-	Posterior Hippocampus	ICV	0.402	0.121	3.331	0.001		0.162	0.643
CN Aβ-/Tau-	Posterior Hippocampus	Chromogranin-A	-0.081	0.103	-0.783	0.436	0.67456	-0.285	0.124
CN Aβ-/Tau-	Posterior Hippocampus	Intercept	-0.067	0.145	-0.466	0.643		-0.356	0.221
CN Aβ-/Tau-	Posterior Hippocampus	Age	0.001	0.109	0.007	0.995		-0.217	0.218
CN Aβ-/Tau-	Posterior Hippocampus	Sex (male)	0.163	0.253	0.642	0.523		-0.342	0.667
CN Aβ-/Tau-	Posterior Hippocampus	ICV	0.387	0.12	3.233	0.002		0.149	0.626
CN Aβ-/Tau-	Posterior Hippocampus	GDI-1	0.159	0.103	1.539	0.128	0.443619	-0.047	0.364
CN Aβ-/Tau-	Posterior Hippocampus	Intercept	-0.055	0.147	-0.375	0.709		-0.348	0.238
CN Aβ-/Tau-	Posterior Hippocampus	Age	0.034	0.11	0.312	0.756		-0.184	0.253
CN Aβ-/Tau-	Posterior Hippocampus	Sex (male)	0.133	0.257	0.517	0.607		-0.379	0.645
CN Aβ-/Tau-	Posterior Hippocampus	ICV	0.403	0.121	3.327	0.001		0.162	0.644
CN Aβ-/Tau-	Posterior Hippocampus	AP2B1	0.019	0.103	0.185	0.854	0.907375	-0.187	0.225
CN Aβ-/Tau-	Posterior Hippocampus	Intercept	-0.068	0.147	-0.462	0.645		-0.361	0.225
CN Aβ-/Tau-	Posterior Hippocampus	Age	0.029	0.109	0.262	0.794		-0.189	0.246
CN Aβ-/Tau-	Posterior Hippocampus	Sex (male)	0.164	0.258	0.635	0.527		-0.35	0.679
CN Aβ-/Tau-	Posterior Hippocampus	ICV	0.394	0.121	3.256	0.002		0.153	0.636
CN Aβ-/Tau-	Posterior Hippocampus	Syntaxin-1B	0.073	0.104	0.706	0.482	0.67456	-0.133	0.279
CN Aβ-/Tau-	Posterior Hippocampus	Intercept	-0.048	0.147	-0.328	0.744		-0.341	0.245
CN Aβ-/Tau-	Posterior Hippocampus	Age	0.047	0.113	0.414	0.68		-0.178	0.272
CN Aβ-/Tau-	Posterior Hippocampus	Sex (male)	0.116	0.257	0.453	0.652		-0.394	0.627
CN Aβ-/Tau-	Posterior Hippocampus	ICV	0.406	0.121	3.352	0.001		0.165	0.647
CN Aβ-/Tau-	Posterior Hippocampus	Syntaxin-7	-0.02	0.106	-0.186	0.853	0.907375	-0.232	0.192
CN Aβ-/Tau-	Posterior Hippocampus	Intercept	-0.049	0.147	-0.336	0.738		-0.342	0.243
CN Aβ-/Tau-	Posterior Hippocampus	Age	0.038	0.108	0.352	0.726		-0.178	0.254
CN Aβ-/Tau-	Posterior Hippocampus	Sex (male)	0.119	0.256	0.465	0.644		-0.391	0.629
CN Aβ-/Tau-	Posterior Hippocampus	ICV	0.405	0.121	3.35	0.001		0.164	0.646
CN Aβ-/Tau-	Posterior Hippocampus	Complexin-2	0.043	0.102	0.421	0.675	0.830733	-0.161	0.247
CN Aβ-/Tau-	Posterior Hippocampus	Intercept	-0.056	0.145	-0.383	0.703		-0.345	0.233
CN Aβ-/Tau-	Posterior Hippocampus	Age	0.01	0.108	0.093	0.926		-0.205	0.225
CN Aβ-/Tau-	Posterior Hippocampus	Sex (male)	0.134	0.254	0.528	0.599		-0.371	0.639
CN Aβ-/Tau-	Posterior Hippocampus	ICV	0.391	0.12	3.245	0.002		0.151	0.63
CN Aβ-/Tau-	Posterior Hippocampus	14-3-3 ε	0.157	0.102	1.536	0.129	0.443619	-0.046	0.36
CN Aβ-/Tau-	Posterior Hippocampus	Intercept	-0.041	0.146	-0.281	0.779		-0.331	0.249
CN Aβ-/Tau-	Posterior Hippocampus	Age	-0.017	0.117	-0.142	0.888		-0.25	0.217
CN Aβ-/Tau-	Posterior Hippocampus	Sex (male)	0.099	0.255	0.387	0.7		-0.409	0.607
CN Aβ-/Tau-	Posterior Hippocampus	ICV	0.408	0.12	3.398	0.001		0.169	0.647
CN Aβ-/Tau-	Posterior Hippocampus	14-3-3 ζ/δ	0.128	0.113	1.126	0.264	0.544	-0.098	0.353
CN Aβ-/Tau-	Posterior Hippocampus	Intercept	-0.051	0.147	-0.344	0.732		-0.343	0.242
CN Aβ-/Tau-	Posterior Hippocampus	Age	0.026	0.113	0.231	0.818		-0.199	0.251
CN Aβ-/Tau-	Posterior Hippocampus	Sex (male)	0.122	0.257	0.475	0.636		-0.389	0.633
CN Aβ-/Tau-	Posterior Hippocampus	ICV	0.406	0.121	3.341	0.001		0.164	0.648
CN Aβ-/Tau-	Posterior Hippocampus	γ-synuclein	0.037	0.106	0.344	0.732	0.830733	-0.175	0.248
CN Aβ-/Tau-	Posterior Hippocampus	Intercept	-0.045	0.146	-0.308	0.759		-0.337	0.247
CN Aβ-/Tau-	Posterior Hippocampus	Age	0.047	0.109	0.429	0.669		-0.171	0.265
CN Aβ-/Tau-	Posterior Hippocampus	Sex (male)	0.109	0.256	0.425	0.672		-0.401	0.619
CN Aβ-/Tau-	Posterior Hippocampus	ICV	0.414	0.121	3.428	0.001		0.174	0.655
CN Aβ-/Tau-	Posterior Hippocampus	β-synuclein	-0.085	0.103	-0.822	0.414	0.670286	-0.29	0.12
CN Aβ-/Tau-	Posterior Hippocampus	Intercept	-0.04	0.147	-0.27	0.788		-0.333	0.254
CN Aβ-/Tau-	Posterior Hippocampus	Age	0.049	0.11	0.443	0.659		-0.17	0.267
CN Aβ-/Tau-	Posterior Hippocampus	Sex (male)	0.096	0.258	0.372	0.711		-0.417	0.609
CN Aβ-/Tau-	Posterior Hippocampus	ICV	0.408	0.121	3.364	0.001		0.167	0.65
CN Aβ-/Tau-	Posterior Hippocampus	NPTXR	-0.022	0.104	-0.208	0.836	0.907375	-0.229	0.185
CN Aβ-/Tau-	Posterior Hippocampus	Intercept	-0.044	0.146	-0.3	0.765		-0.335	0.248
CN Aβ-/Tau-	Posterior Hippocampus	Age	0.055	0.109	0.499	0.619		-0.163	0.273
CN Aβ-/Tau-	Posterior Hippocampus	Sex (male)	0.106	0.256	0.414	0.68		-0.403	0.615
CN Aβ-/Tau-	Posterior Hippocampus	ICV	0.401	0.121	3.318	0.001		0.161	0.642
CN Aβ-/Tau-	Posterior Hippocampus	NPTX1	-0.081	0.104	-0.782	0.437	0.67456	-0.287	0.125
CN Aβ-/Tau-	Posterior Hippocampus	Intercept	-0.047	0.147	-0.321	0.749		-0.339	0.245
CN Aβ-/Tau-	Posterior Hippocampus	Age	0.036	0.109	0.33	0.742		-0.18	0.252
CN Aβ-/Tau-	Posterior Hippocampus	Sex (male)	0.113	0.256	0.444	0.658		-0.396	0.623
CN Aβ-/Tau-	Posterior Hippocampus	ICV	0.405	0.121	3.349	0.001		0.164	0.646
CN Aβ-/Tau-	Posterior Hippocampus	Neurogranin	-0.049	0.103	-0.476	0.635	0.814717	-0.254	0.156
CN Aβ-/Tau-	Posterior Hippocampus	Intercept	-0.049	0.146	-0.333	0.74		-0.34	0.242
CN Aβ-/Tau-	Posterior Hippocampus	Age	0.043	0.109	0.399	0.691		-0.173	0.26
CN Aβ-/Tau-	Posterior Hippocampus	Sex (male)	0.117	0.255	0.46	0.646		-0.39	0.625
CN Aβ-/Tau-	Posterior Hippocampus	ICV	0.417	0.121	3.458	0.001		0.177	0.658
CN Aβ-/Tau-	Posterior Hippocampus	GAP43	-0.077	0.102	-0.753	0.454	0.67456	-0.281	0.127
CN Aβ-/Tau-	Posterior Hippocampus	Intercept	-0.03	0.146	-0.206	0.837		-0.322	0.261
CN Aβ-/Tau-	Posterior Hippocampus	Age	0.056	0.108	0.515	0.608		-0.16	0.271
CN Aβ-/Tau-	Posterior Hippocampus	Sex (male)	0.073	0.256	0.284	0.777		-0.437	0.582
CN Aβ-/Tau-	Posterior Hippocampus	ICV	0.402	0.121	3.321	0.001		0.161	0.642
CN Aβ-/Tau-	Posterior Hippocampus	NPTX2	-0.107	0.103	-1.032	0.305	0.581778	-0.312	0.099
Aβ+/Tau-	Posterior Hippocampus	Intercept	0.12	0.231	0.519	0.611		-0.37	0.61
Aβ+/Tau-	Posterior Hippocampus	Age	-0.526	0.191	-2.761	0.014		-0.93	-0.122
Aβ+/Tau-	Posterior Hippocampus	Sex (male)	-0.504	0.587	-0.858	0.404		-1.749	0.741
Aβ+/Tau-	Posterior Hippocampus	ICV	0.401	0.259	1.547	0.141		-0.148	0.949
Aβ+/Tau-	Posterior Hippocampus	VGF	0.364	0.191	1.906	0.075	0.413231	-0.041	0.769
Aβ+/Tau-	Posterior Hippocampus	Intercept	0.125	0.241	0.519	0.611		-0.385	0.635
Aβ+/Tau-	Posterior Hippocampus	Age	-0.521	0.198	-2.626	0.018		-0.942	-0.101
Aβ+/Tau-	Posterior Hippocampus	Sex (male)	-0.525	0.611	-0.859	0.403		-1.82	0.77
Aβ+/Tau-	Posterior Hippocampus	ICV	0.41	0.271	1.514	0.15		-0.164	0.983
Aβ+/Tau-	Posterior Hippocampus	Secretogranin 2	0.29	0.2	1.448	0.167	0.452552	-0.135	0.715
Aβ+/Tau-	Posterior Hippocampus	Intercept	0.114	0.238	0.48	0.638		-0.391	0.619
Aβ+/Tau-	Posterior Hippocampus	Age	-0.505	0.196	-2.575	0.02		-0.92	-0.089
Aβ+/Tau-	Posterior Hippocampus	Sex (male)	-0.48	0.606	-0.791	0.441		-1.765	0.806
Aβ+/Tau-	Posterior Hippocampus	ICV	0.366	0.265	1.38	0.187		-0.196	0.928
Aβ+/Tau-	Posterior Hippocampus	Chromogranin-A	0.307	0.196	1.564	0.137	0.443619	-0.109	0.722
Aβ+/Tau-	Posterior Hippocampus	Intercept	0.143	0.254	0.564	0.581		-0.396	0.683
Aβ+/Tau-	Posterior Hippocampus	Age	-0.543	0.219	-2.481	0.025		-1.008	-0.079
Aβ+/Tau-	Posterior Hippocampus	Sex (male)	-0.603	0.651	-0.926	0.368		-1.982	0.777
Aβ+/Tau-	Posterior Hippocampus	ICV	0.386	0.29	1.329	0.202		-0.229	1
Aβ+/Tau-	Posterior Hippocampus	GDI-1	0.092	0.221	0.415	0.683	0.830733	-0.376	0.56
Aβ+/Tau-	Posterior Hippocampus	Intercept	0.143	0.244	0.584	0.567		-0.375	0.661
Aβ+/Tau-	Posterior Hippocampus	Age	-0.542	0.202	-2.68	0.016		-0.971	-0.113
Aβ+/Tau-	Posterior Hippocampus	Sex (male)	-0.6	0.622	-0.965	0.349		-1.918	0.718
Aβ+/Tau-	Posterior Hippocampus	ICV	0.377	0.273	1.383	0.186		-0.201	0.956
Aβ+/Tau-	Posterior Hippocampus	AP2B1	0.237	0.201	1.18	0.255	0.541875	-0.189	0.662
Aβ+/Tau-	Posterior Hippocampus	Intercept	0.168	0.233	0.718	0.483		-0.327	0.662
Aβ+/Tau-	Posterior Hippocampus	Age	-0.558	0.193	-2.885	0.011		-0.968	-0.148
Aβ+/Tau-	Posterior Hippocampus	Sex (male)	-0.704	0.596	-1.182	0.254		-1.966	0.559
Aβ+/Tau-	Posterior Hippocampus	ICV	0.471	0.265	1.775	0.095		-0.092	1.033
Aβ+/Tau-	Posterior Hippocampus	Syntaxin-1B	0.344	0.196	1.757	0.098	0.443619	-0.071	0.758
Aβ+/Tau-	Posterior Hippocampus	Intercept	0.084	0.243	0.345	0.735		-0.431	0.599
Aβ+/Tau-	Posterior Hippocampus	Age	-0.592	0.206	-2.877	0.011		-1.028	-0.156
Aβ+/Tau-	Posterior Hippocampus	Sex (male)	-0.352	0.629	-0.561	0.583		-1.685	0.98
Aβ+/Tau-	Posterior Hippocampus	ICV	0.304	0.271	1.124	0.278		-0.27	0.878
Aβ+/Tau-	Posterior Hippocampus	Syntaxin-7	0.298	0.209	1.426	0.173	0.452552	-0.145	0.742
Aβ+/Tau-	Posterior Hippocampus	Intercept	0.153	0.237	0.644	0.529		-0.35	0.655
Aβ+/Tau-	Posterior Hippocampus	Age	-0.599	0.201	-2.978	0.009		-1.025	-0.172
Aβ+/Tau-	Posterior Hippocampus	Sex (male)	-0.641	0.605	-1.06	0.305		-1.923	0.641
Aβ+/Tau-	Posterior Hippocampus	ICV	0.441	0.27	1.635	0.121		-0.131	1.014
Aβ+/Tau-	Posterior Hippocampus	Complexin-2	0.322	0.202	1.592	0.131	0.443619	-0.107	0.751
Aβ+/Tau-	Posterior Hippocampus	Intercept	0.111	0.251	0.443	0.664		-0.422	0.644
Aβ+/Tau-	Posterior Hippocampus	Age	-0.53	0.207	-2.561	0.021		-0.968	-0.091
Aβ+/Tau-	Posterior Hippocampus	Sex (male)	-0.468	0.64	-0.731	0.476		-1.824	0.889
Aβ+/Tau-	Posterior Hippocampus	ICV	0.34	0.281	1.209	0.244		-0.256	0.936
Aβ+/Tau-	Posterior Hippocampus	14-3-3 ε	-0.135	0.206	-0.653	0.523	0.697333	-0.571	0.302
Aβ+/Tau-	Posterior Hippocampus	Intercept	0.192	0.245	0.781	0.446		-0.329	0.712
Aβ+/Tau-	Posterior Hippocampus	Age	-0.457	0.205	-2.223	0.041		-0.892	-0.021
Aβ+/Tau-	Posterior Hippocampus	Sex (male)	-0.805	0.652	-1.235	0.235		-2.186	0.577
Aβ+/Tau-	Posterior Hippocampus	ICV	0.441	0.278	1.586	0.132		-0.148	1.03
Aβ+/Tau-	Posterior Hippocampus	14-3-3 ζ/δ	-0.294	0.217	-1.358	0.193	0.452552	-0.753	0.165
Aβ+/Tau-	Posterior Hippocampus	Intercept	0.125	0.251	0.498	0.625		-0.407	0.657
Aβ+/Tau-	Posterior Hippocampus	Age	-0.582	0.224	-2.596	0.019		-1.057	-0.107
Aβ+/Tau-	Posterior Hippocampus	Sex (male)	-0.525	0.639	-0.822	0.423		-1.879	0.829
Aβ+/Tau-	Posterior Hippocampus	ICV	0.345	0.279	1.233	0.235		-0.248	0.937
Aβ+/Tau-	Posterior Hippocampus	γ-synuclein	0.155	0.223	0.697	0.496	0.67456	-0.317	0.627
Aβ+/Tau-	Posterior Hippocampus	Intercept	0.106	0.249	0.423	0.678		-0.423	0.634
Aβ+/Tau-	Posterior Hippocampus	Age	-0.546	0.206	-2.649	0.017		-0.983	-0.109
Aβ+/Tau-	Posterior Hippocampus	Sex (male)	-0.443	0.64	-0.693	0.498		-1.8	0.913
Aβ+/Tau-	Posterior Hippocampus	ICV	0.354	0.278	1.277	0.22		-0.234	0.943
Aβ+/Tau-	Posterior Hippocampus	β-synuclein	0.206	0.211	0.973	0.345	0.617368	-0.242	0.653
Aβ+/Tau-	Posterior Hippocampus	Intercept	0.099	0.237	0.418	0.682		-0.404	0.603
Aβ+/Tau-	Posterior Hippocampus	Age	-0.494	0.196	-2.523	0.023		-0.908	-0.079
Aβ+/Tau-	Posterior Hippocampus	Sex (male)	-0.416	0.604	-0.689	0.501		-1.697	0.865
Aβ+/Tau-	Posterior Hippocampus	ICV	0.38	0.264	1.437	0.17		-0.18	0.94
Aβ+/Tau-	Posterior Hippocampus	NPTXR	0.326	0.199	1.642	0.12	0.443619	-0.095	0.747
Aβ+/Tau-	Posterior Hippocampus	Intercept	0.138	0.246	0.563	0.581		-0.383	0.66
Aβ+/Tau-	Posterior Hippocampus	Age	-0.532	0.203	-2.618	0.019		-0.963	-0.101
Aβ+/Tau-	Posterior Hippocampus	Sex (male)	-0.581	0.624	-0.931	0.366		-1.905	0.743
Aβ+/Tau-	Posterior Hippocampus	ICV	0.387	0.275	1.409	0.178		-0.195	0.97
Aβ+/Tau-	Posterior Hippocampus	NPTX1	0.22	0.202	1.088	0.293	0.581778	-0.209	0.649
Aβ+/Tau-	Posterior Hippocampus	Intercept	0.03	0.247	0.123	0.903		-0.493	0.554
Aβ+/Tau-	Posterior Hippocampus	Age	-0.497	0.197	-2.522	0.023		-0.916	-0.079
Aβ+/Tau-	Posterior Hippocampus	Sex (male)	-0.128	0.666	-0.192	0.85		-1.539	1.283
Aβ+/Tau-	Posterior Hippocampus	ICV	0.272	0.271	1.005	0.33		-0.302	0.846
Aβ+/Tau-	Posterior Hippocampus	Neurogranin	0.321	0.217	1.479	0.159	0.452552	-0.139	0.781
Aβ+/Tau-	Posterior Hippocampus	Intercept	0.056	0.253	0.223	0.826		-0.48	0.593
Aβ+/Tau-	Posterior Hippocampus	Age	-0.549	0.201	-2.726	0.015		-0.976	-0.122
Aβ+/Tau-	Posterior Hippocampus	Sex (male)	-0.237	0.68	-0.349	0.732		-1.678	1.204
Aβ+/Tau-	Posterior Hippocampus	ICV	0.34	0.273	1.244	0.232		-0.239	0.919
Aβ+/Tau-	Posterior Hippocampus	GAP43	0.243	0.231	1.052	0.308	0.581778	-0.247	0.734
Aβ+/Tau-	Posterior Hippocampus	Intercept	0.087	0.232	0.373	0.714		-0.406	0.579
Aβ+/Tau-	Posterior Hippocampus	Age	-0.457	0.193	-2.364	0.031		-0.867	-0.047
Aβ+/Tau-	Posterior Hippocampus	Sex (male)	-0.364	0.592	-0.615	0.547		-1.618	0.89
Aβ+/Tau-	Posterior Hippocampus	ICV	0.349	0.257	1.355	0.194		-0.197	0.894
Aβ+/Tau-	Posterior Hippocampus	NPTX2	0.366	0.195	1.879	0.079	0.413231	-0.047	0.78
Aβ+/Tau+	Posterior Hippocampus	Intercept	0.035	0.174	0.2	0.842		-0.312	0.382
Aβ+/Tau+	Posterior Hippocampus	Age	-0.15	0.114	-1.319	0.191		-0.376	0.077
Aβ+/Tau+	Posterior Hippocampus	Sex (male)	-0.069	0.28	-0.246	0.806		-0.627	0.489
Aβ+/Tau+	Posterior Hippocampus	ICV	0.464	0.154	3.015	0.004		0.157	0.77
Aβ+/Tau+	Posterior Hippocampus	VGF	0.211	0.107	1.98	0.052	0.34	-0.001	0.424
Aβ+/Tau+	Posterior Hippocampus	Intercept	0.032	0.173	0.183	0.855		-0.313	0.377
Aβ+/Tau+	Posterior Hippocampus	Age	-0.148	0.112	-1.316	0.192		-0.372	0.076
Aβ+/Tau+	Posterior Hippocampus	Sex (male)	-0.063	0.278	-0.225	0.823		-0.617	0.492
Aβ+/Tau+	Posterior Hippocampus	ICV	0.461	0.152	3.026	0.003		0.157	0.764
Aβ+/Tau+	Posterior Hippocampus	Secretogranin 2	0.235	0.105	2.243	0.028	0.272	0.026	0.444
Aβ+/Tau+	Posterior Hippocampus	Intercept	0.043	0.174	0.249	0.804		-0.303	0.39
Aβ+/Tau+	Posterior Hippocampus	Age	-0.159	0.114	-1.397	0.167		-0.386	0.068
Aβ+/Tau+	Posterior Hippocampus	Sex (male)	-0.085	0.28	-0.306	0.761		-0.643	0.472
Aβ+/Tau+	Posterior Hippocampus	ICV	0.462	0.153	3.031	0.003		0.158	0.766
Aβ+/Tau+	Posterior Hippocampus	Chromogranin-A	0.221	0.106	2.081	0.041	0.309778	0.009	0.433
Aβ+/Tau+	Posterior Hippocampus	Intercept	0.027	0.179	0.152	0.88		-0.329	0.384
Aβ+/Tau+	Posterior Hippocampus	Age	-0.117	0.117	-1.002	0.32		-0.351	0.116
Aβ+/Tau+	Posterior Hippocampus	Sex (male)	-0.054	0.287	-0.186	0.853		-0.626	0.519
Aβ+/Tau+	Posterior Hippocampus	ICV	0.431	0.158	2.729	0.008		0.116	0.746
Aβ+/Tau+	Posterior Hippocampus	GDI-1	0.041	0.112	0.369	0.713	0.830733	-0.181	0.264
Aβ+/Tau+	Posterior Hippocampus	Intercept	0.026	0.178	0.145	0.885		-0.329	0.38
Aβ+/Tau+	Posterior Hippocampus	Age	-0.125	0.116	-1.081	0.283		-0.355	0.106
Aβ+/Tau+	Posterior Hippocampus	Sex (male)	-0.051	0.286	-0.178	0.859		-0.62	0.518
Aβ+/Tau+	Posterior Hippocampus	ICV	0.441	0.157	2.816	0.006		0.129	0.753
Aβ+/Tau+	Posterior Hippocampus	AP2B1	0.099	0.109	0.912	0.365	0.63641	-0.117	0.315
Aβ+/Tau+	Posterior Hippocampus	Intercept	0.023	0.179	0.129	0.897		-0.333	0.38
Aβ+/Tau+	Posterior Hippocampus	Age	-0.114	0.116	-0.983	0.329		-0.345	0.117
Aβ+/Tau+	Posterior Hippocampus	Sex (male)	-0.046	0.287	-0.159	0.874		-0.619	0.527
Aβ+/Tau+	Posterior Hippocampus	ICV	0.424	0.157	2.694	0.009		0.11	0.738
Aβ+/Tau+	Posterior Hippocampus	Syntaxin-1B	0.031	0.108	0.282	0.778	0.867279	-0.185	0.246
Aβ+/Tau+	Posterior Hippocampus	Intercept	0.037	0.174	0.21	0.834		-0.311	0.384
Aβ+/Tau+	Posterior Hippocampus	Age	-0.183	0.117	-1.564	0.122		-0.416	0.05
Aβ+/Tau+	Posterior Hippocampus	Sex (male)	-0.072	0.28	-0.258	0.797		-0.631	0.486
Aβ+/Tau+	Posterior Hippocampus	ICV	0.452	0.152	2.966	0.004		0.148	0.756
Aβ+/Tau+	Posterior Hippocampus	Syntaxin-7	0.215	0.11	1.952	0.055	0.34	-0.005	0.434
Aβ+/Tau+	Posterior Hippocampus	Intercept	0.029	0.179	0.164	0.87		-0.328	0.387
Aβ+/Tau+	Posterior Hippocampus	Age	-0.118	0.116	-1.017	0.313		-0.349	0.113
Aβ+/Tau+	Posterior Hippocampus	Sex (male)	-0.058	0.289	-0.202	0.841		-0.633	0.517
Aβ+/Tau+	Posterior Hippocampus	ICV	0.429	0.158	2.725	0.008		0.115	0.744
Aβ+/Tau+	Posterior Hippocampus	Complexin-2	0.058	0.108	0.542	0.589	0.770231	-0.156	0.273
Aβ+/Tau+	Posterior Hippocampus	Intercept	0.073	0.179	0.407	0.685		-0.283	0.429
Aβ+/Tau+	Posterior Hippocampus	Age	-0.112	0.115	-0.972	0.334		-0.341	0.117
Aβ+/Tau+	Posterior Hippocampus	Sex (male)	-0.144	0.288	-0.499	0.619		-0.717	0.43
Aβ+/Tau+	Posterior Hippocampus	ICV	0.386	0.155	2.489	0.015		0.077	0.696
Aβ+/Tau+	Posterior Hippocampus	14-3-3 ε	-0.175	0.11	-1.589	0.116	0.443619	-0.393	0.044
Aβ+/Tau+	Posterior Hippocampus	Intercept	0.056	0.177	0.315	0.754		-0.298	0.41
Aβ+/Tau+	Posterior Hippocampus	Age	-0.049	0.115	-0.429	0.67		-0.279	0.18
Aβ+/Tau+	Posterior Hippocampus	Sex (male)	-0.11	0.285	-0.387	0.7		-0.679	0.458
Aβ+/Tau+	Posterior Hippocampus	ICV	0.376	0.16	2.352	0.021		0.057	0.695
Aβ+/Tau+	Posterior Hippocampus	14-3-3 ζ/δ	-0.183	0.115	-1.592	0.116	0.443619	-0.413	0.046
Aβ+/Tau+	Posterior Hippocampus	Intercept	0.03	0.178	0.168	0.867		-0.326	0.386
Aβ+/Tau+	Posterior Hippocampus	Age	-0.145	0.123	-1.183	0.241		-0.391	0.1
Aβ+/Tau+	Posterior Hippocampus	Sex (male)	-0.059	0.287	-0.206	0.837		-0.63	0.512
Aβ+/Tau+	Posterior Hippocampus	ICV	0.437	0.157	2.777	0.007		0.123	0.75
Aβ+/Tau+	Posterior Hippocampus	γ-synuclein	0.083	0.119	0.696	0.489	0.67456	-0.154	0.32
Aβ+/Tau+	Posterior Hippocampus	Intercept	0.037	0.18	0.204	0.839		-0.321	0.395
Aβ+/Tau+	Posterior Hippocampus	Age	-0.096	0.116	-0.828	0.41		-0.328	0.136
Aβ+/Tau+	Posterior Hippocampus	Sex (male)	-0.072	0.288	-0.251	0.802		-0.647	0.502
Aβ+/Tau+	Posterior Hippocampus	ICV	0.415	0.159	2.615	0.011		0.099	0.731
Aβ+/Tau+	Posterior Hippocampus	β-synuclein	-0.039	0.111	-0.353	0.725	0.830733	-0.261	0.182
Aβ+/Tau+	Posterior Hippocampus	Intercept	0.012	0.173	0.068	0.946		-0.333	0.356
Aβ+/Tau+	Posterior Hippocampus	Age	-0.144	0.112	-1.287	0.202		-0.368	0.079
Aβ+/Tau+	Posterior Hippocampus	Sex (male)	-0.023	0.277	-0.084	0.933		-0.576	0.53
Aβ+/Tau+	Posterior Hippocampus	ICV	0.453	0.152	2.98	0.004		0.15	0.755
Aβ+/Tau+	Posterior Hippocampus	NPTXR	0.241	0.105	2.303	0.024	0.272	0.032	0.45
Aβ+/Tau+	Posterior Hippocampus	Intercept	0.006	0.176	0.034	0.973		-0.346	0.358
Aβ+/Tau+	Posterior Hippocampus	Age	-0.138	0.115	-1.201	0.234		-0.366	0.091
Aβ+/Tau+	Posterior Hippocampus	Sex (male)	-0.012	0.283	-0.042	0.966		-0.577	0.553
Aβ+/Tau+	Posterior Hippocampus	ICV	0.44	0.155	2.836	0.006		0.131	0.749
Aβ+/Tau+	Posterior Hippocampus	NPTX1	0.152	0.108	1.41	0.163	0.452552	-0.063	0.368
Aβ+/Tau+	Posterior Hippocampus	Intercept	0.034	0.18	0.189	0.85		-0.325	0.393
Aβ+/Tau+	Posterior Hippocampus	Age	-0.104	0.116	-0.89	0.376		-0.335	0.128
Aβ+/Tau+	Posterior Hippocampus	Sex (male)	-0.067	0.289	-0.233	0.817		-0.644	0.509
Aβ+/Tau+	Posterior Hippocampus	ICV	0.42	0.158	2.651	0.01		0.104	0.735
Aβ+/Tau+	Posterior Hippocampus	Neurogranin	-0.004	0.108	-0.038	0.97	0.97	-0.22	0.212
Aβ+/Tau+	Posterior Hippocampus	Intercept	0.037	0.181	0.206	0.837		-0.323	0.398
Aβ+/Tau+	Posterior Hippocampus	Age	-0.092	0.117	-0.786	0.434		-0.324	0.141
Aβ+/Tau+	Posterior Hippocampus	Sex (male)	-0.074	0.291	-0.253	0.801		-0.653	0.506
Aβ+/Tau+	Posterior Hippocampus	ICV	0.416	0.16	2.592	0.012		0.096	0.736
Aβ+/Tau+	Posterior Hippocampus	GAP43	-0.041	0.109	-0.374	0.71	0.830733	-0.257	0.176
Aβ+/Tau+	Posterior Hippocampus	Intercept	0.02	0.174	0.117	0.907		-0.326	0.367
Aβ+/Tau+	Posterior Hippocampus	Age	-0.119	0.113	-1.059	0.293		-0.344	0.105
Aβ+/Tau+	Posterior Hippocampus	Sex (male)	-0.04	0.279	-0.143	0.886		-0.596	0.516
Aβ+/Tau+	Posterior Hippocampus	ICV	0.459	0.154	2.989	0.004		0.153	0.765
Aβ+/Tau+	Posterior Hippocampus	NPTX2	0.229	0.105	2.183	0.032	0.272	0.02	0.437

## Sheet: Entorhinal cortex
ATN	MRI	Variable	β	std.error	t	pvalue	adj.pvalue	95 % CI LL	95 % CI UL
All cases	Entorhinal cortex	Intercept	-0.163	0.097	-1.672	0.096		-0.355	0.029
All cases	Entorhinal cortex	Age	-0.225	0.069	-3.278	0.001		-0.361	-0.09
All cases	Entorhinal cortex	Sex (male)	0.375	0.169	2.217	0.028		0.041	0.709
All cases	Entorhinal cortex	ICV	0.315	0.086	3.664	0		0.145	0.485
All cases	Entorhinal cortex	VGF	0.173	0.065	2.678	0.008	0.068	0.046	0.301
All cases	Entorhinal cortex	Intercept	-0.16	0.097	-1.652	0.1		-0.352	0.031
All cases	Entorhinal cortex	Age	-0.227	0.069	-3.307	0.001		-0.362	-0.091
All cases	Entorhinal cortex	Sex (male)	0.37	0.169	2.189	0.03		0.036	0.704
All cases	Entorhinal cortex	ICV	0.314	0.086	3.66	0		0.145	0.484
All cases	Entorhinal cortex	Secretogranin 2	0.182	0.065	2.823	0.005	0.0566667	0.055	0.31
All cases	Entorhinal cortex	Intercept	-0.161	0.098	-1.644	0.102		-0.354	0.032
All cases	Entorhinal cortex	Age	-0.244	0.07	-3.462	0.001		-0.382	-0.105
All cases	Entorhinal cortex	Sex (male)	0.371	0.17	2.179	0.031		0.035	0.707
All cases	Entorhinal cortex	ICV	0.308	0.086	3.564	0		0.137	0.478
All cases	Entorhinal cortex	Chromogranin-A	0.144	0.066	2.17	0.031	0.140533	0.013	0.275
All cases	Entorhinal cortex	Intercept	-0.165	0.099	-1.667	0.097		-0.36	0.03
All cases	Entorhinal cortex	Age	-0.217	0.074	-2.918	0.004		-0.363	-0.07
All cases	Entorhinal cortex	Sex (male)	0.381	0.172	2.208	0.029		0.04	0.721
All cases	Entorhinal cortex	ICV	0.3	0.087	3.441	0.001		0.128	0.473
All cases	Entorhinal cortex	GDI-1	0.018	0.07	0.252	0.802	0.865651	-0.121	0.157
All cases	Entorhinal cortex	Intercept	-0.166	0.099	-1.678	0.095		-0.36	0.029
All cases	Entorhinal cortex	Age	-0.23	0.072	-3.211	0.002		-0.371	-0.089
All cases	Entorhinal cortex	Sex (male)	0.382	0.172	2.224	0.027		0.043	0.721
All cases	Entorhinal cortex	ICV	0.301	0.087	3.46	0.001		0.129	0.472
All cases	Entorhinal cortex	AP2B1	0.072	0.067	1.073	0.285	0.3876	-0.061	0.205
All cases	Entorhinal cortex	Intercept	-0.167	0.099	-1.698	0.091		-0.362	0.027
All cases	Entorhinal cortex	Age	-0.231	0.071	-3.24	0.001		-0.371	-0.09
All cases	Entorhinal cortex	Sex (male)	0.386	0.172	2.25	0.026		0.047	0.725
All cases	Entorhinal cortex	ICV	0.3	0.087	3.451	0.001		0.128	0.471
All cases	Entorhinal cortex	Syntaxin-1B	0.072	0.067	1.075	0.284	0.3876	-0.06	0.204
All cases	Entorhinal cortex	Intercept	-0.164	0.099	-1.666	0.098		-0.359	0.03
All cases	Entorhinal cortex	Age	-0.246	0.074	-3.321	0.001		-0.392	-0.1
All cases	Entorhinal cortex	Sex (male)	0.379	0.172	2.208	0.029		0.04	0.718
All cases	Entorhinal cortex	ICV	0.298	0.087	3.429	0.001		0.126	0.469
All cases	Entorhinal cortex	Syntaxin-7	0.096	0.07	1.372	0.172	0.3655	-0.042	0.234
All cases	Entorhinal cortex	Intercept	-0.162	0.099	-1.63	0.105		-0.357	0.034
All cases	Entorhinal cortex	Age	-0.218	0.071	-3.072	0.002		-0.358	-0.078
All cases	Entorhinal cortex	Sex (male)	0.373	0.173	2.157	0.032		0.032	0.714
All cases	Entorhinal cortex	ICV	0.302	0.087	3.462	0.001		0.13	0.474
All cases	Entorhinal cortex	Complexin-2	0.038	0.067	0.569	0.57	0.656949	-0.094	0.171
All cases	Entorhinal cortex	Intercept	-0.157	0.099	-1.584	0.115		-0.352	0.039
All cases	Entorhinal cortex	Age	-0.19	0.072	-2.66	0.009		-0.331	-0.049
All cases	Entorhinal cortex	Sex (male)	0.362	0.173	2.096	0.037		0.021	0.703
All cases	Entorhinal cortex	ICV	0.297	0.087	3.404	0.001		0.125	0.469
All cases	Entorhinal cortex	14-3-3 ε	-0.085	0.067	-1.263	0.208	0.368465	-0.217	0.048
All cases	Entorhinal cortex	Intercept	-0.164	0.099	-1.663	0.098		-0.36	0.031
All cases	Entorhinal cortex	Age	-0.172	0.078	-2.199	0.029		-0.326	-0.018
All cases	Entorhinal cortex	Sex (male)	0.38	0.172	2.2	0.029		0.039	0.72
All cases	Entorhinal cortex	ICV	0.299	0.087	3.423	0.001		0.127	0.471
All cases	Entorhinal cortex	14-3-3 ζ/δ	-0.076	0.075	-1.006	0.316	0.404222	-0.224	0.073
All cases	Entorhinal cortex	Intercept	-0.168	0.098	-1.708	0.089		-0.362	0.026
All cases	Entorhinal cortex	Age	-0.259	0.077	-3.388	0.001		-0.411	-0.108
All cases	Entorhinal cortex	Sex (male)	0.388	0.171	2.264	0.025		0.05	0.726
All cases	Entorhinal cortex	ICV	0.3	0.087	3.46	0.001		0.129	0.471
All cases	Entorhinal cortex	γ-synuclein	0.112	0.073	1.547	0.124	0.290759	-0.031	0.256
All cases	Entorhinal cortex	Intercept	-0.164	0.099	-1.661	0.099		-0.36	0.031
All cases	Entorhinal cortex	Age	-0.209	0.073	-2.873	0.005		-0.353	-0.066
All cases	Entorhinal cortex	Sex (male)	0.379	0.172	2.2	0.029		0.039	0.72
All cases	Entorhinal cortex	ICV	0.301	0.087	3.443	0.001		0.128	0.473
All cases	Entorhinal cortex	β-synuclein	-0.001	0.069	-0.012	0.99	0.99	-0.137	0.135
All cases	Entorhinal cortex	Intercept	-0.173	0.097	-1.791	0.075		-0.364	0.018
All cases	Entorhinal cortex	Age	-0.236	0.068	-3.447	0.001		-0.371	-0.101
All cases	Entorhinal cortex	Sex (male)	0.399	0.168	2.374	0.019		0.067	0.732
All cases	Entorhinal cortex	ICV	0.309	0.085	3.62	0		0.14	0.477
All cases	Entorhinal cortex	NPTXR	0.203	0.065	3.14	0.002	0.0453333	0.075	0.33
All cases	Entorhinal cortex	Intercept	-0.166	0.098	-1.685	0.094		-0.359	0.028
All cases	Entorhinal cortex	Age	-0.23	0.07	-3.287	0.001		-0.368	-0.092
All cases	Entorhinal cortex	Sex (male)	0.382	0.171	2.233	0.027		0.044	0.72
All cases	Entorhinal cortex	ICV	0.309	0.087	3.559	0		0.138	0.48
All cases	Entorhinal cortex	NPTX1	0.124	0.066	1.88	0.062	0.234222	-0.006	0.255
All cases	Entorhinal cortex	Intercept	-0.162	0.099	-1.64	0.103		-0.358	0.033
All cases	Entorhinal cortex	Age	-0.205	0.072	-2.836	0.005		-0.347	-0.062
All cases	Entorhinal cortex	Sex (male)	0.375	0.172	2.174	0.031		0.035	0.715
All cases	Entorhinal cortex	ICV	0.302	0.087	3.459	0.001		0.13	0.475
All cases	Entorhinal cortex	Neurogranin	-0.015	0.068	-0.22	0.826	0.876677	-0.15	0.12
All cases	Entorhinal cortex	Intercept	-0.163	0.099	-1.651	0.101		-0.359	0.032
All cases	Entorhinal cortex	Age	-0.205	0.073	-2.826	0.005		-0.348	-0.062
All cases	Entorhinal cortex	Sex (male)	0.377	0.173	2.186	0.03		0.037	0.718
All cases	Entorhinal cortex	ICV	0.301	0.087	3.452	0.001		0.129	0.474
All cases	Entorhinal cortex	GAP43	-0.014	0.069	-0.205	0.838	0.876677	-0.15	0.121
All cases	Entorhinal cortex	Intercept	-0.171	0.096	-1.776	0.077		-0.361	0.019
All cases	Entorhinal cortex	Age	-0.213	0.068	-3.145	0.002		-0.346	-0.079
All cases	Entorhinal cortex	Sex (male)	0.394	0.167	2.354	0.02		0.064	0.725
All cases	Entorhinal cortex	ICV	0.314	0.085	3.694	0		0.146	0.482
All cases	Entorhinal cortex	NPTX2	0.227	0.064	3.554	0	0	0.101	0.353
CN Aβ-/Tau-	Entorhinal cortex	Intercept	-0.136	0.148	-0.916	0.362		-0.431	0.159
CN Aβ-/Tau-	Entorhinal cortex	Age	0.009	0.11	0.081	0.936		-0.209	0.227
CN Aβ-/Tau-	Entorhinal cortex	Sex (male)	0.328	0.259	1.266	0.209		-0.188	0.843
CN Aβ-/Tau-	Entorhinal cortex	ICV	0.302	0.122	2.464	0.016		0.058	0.545
CN Aβ-/Tau-	Entorhinal cortex	VGF	0.183	0.104	1.761	0.082	0.2448	-0.024	0.389
CN Aβ-/Tau-	Entorhinal cortex	Intercept	-0.129	0.148	-0.875	0.384		-0.423	0.165
CN Aβ-/Tau-	Entorhinal cortex	Age	0.009	0.109	0.079	0.937		-0.209	0.226
CN Aβ-/Tau-	Entorhinal cortex	Sex (male)	0.312	0.258	1.21	0.23		-0.201	0.825
CN Aβ-/Tau-	Entorhinal cortex	ICV	0.302	0.122	2.477	0.015		0.059	0.545
CN Aβ-/Tau-	Entorhinal cortex	Secretogranin 2	0.198	0.103	1.925	0.058	0.232	-0.007	0.403
CN Aβ-/Tau-	Entorhinal cortex	Intercept	-0.139	0.148	-0.937	0.352		-0.434	0.156
CN Aβ-/Tau-	Entorhinal cortex	Age	-0.021	0.11	-0.19	0.85		-0.241	0.199
CN Aβ-/Tau-	Entorhinal cortex	Sex (male)	0.335	0.259	1.294	0.2		-0.181	0.851
CN Aβ-/Tau-	Entorhinal cortex	ICV	0.295	0.122	2.415	0.018		0.052	0.538
CN Aβ-/Tau-	Entorhinal cortex	Chromogranin-A	0.181	0.104	1.737	0.086	0.2448	-0.026	0.388
CN Aβ-/Tau-	Entorhinal cortex	Intercept	-0.146	0.148	-0.986	0.327		-0.44	0.149
CN Aβ-/Tau-	Entorhinal cortex	Age	-0.039	0.112	-0.352	0.726		-0.262	0.183
CN Aβ-/Tau-	Entorhinal cortex	Sex (male)	0.352	0.259	1.361	0.178		-0.163	0.867
CN Aβ-/Tau-	Entorhinal cortex	ICV	0.269	0.122	2.203	0.031		0.026	0.513
CN Aβ-/Tau-	Entorhinal cortex	GDI-1	0.19	0.105	1.808	0.074	0.2448	-0.019	0.399
CN Aβ-/Tau-	Entorhinal cortex	Intercept	-0.147	0.148	-0.993	0.324		-0.442	0.148
CN Aβ-/Tau-	Entorhinal cortex	Age	-0.026	0.111	-0.237	0.814		-0.246	0.194
CN Aβ-/Tau-	Entorhinal cortex	Sex (male)	0.355	0.259	1.37	0.175		-0.161	0.87
CN Aβ-/Tau-	Entorhinal cortex	ICV	0.279	0.122	2.289	0.025		0.036	0.522
CN Aβ-/Tau-	Entorhinal cortex	AP2B1	0.183	0.104	1.765	0.082	0.2448	-0.024	0.391
CN Aβ-/Tau-	Entorhinal cortex	Intercept	-0.157	0.149	-1.05	0.297		-0.453	0.14
CN Aβ-/Tau-	Entorhinal cortex	Age	-0.026	0.111	-0.233	0.817		-0.246	0.195
CN Aβ-/Tau-	Entorhinal cortex	Sex (male)	0.377	0.262	1.443	0.153		-0.143	0.898
CN Aβ-/Tau-	Entorhinal cortex	ICV	0.27	0.123	2.204	0.03		0.026	0.515
CN Aβ-/Tau-	Entorhinal cortex	Syntaxin-1B	0.175	0.105	1.665	0.1	0.261538	-0.034	0.383
CN Aβ-/Tau-	Entorhinal cortex	Intercept	-0.138	0.149	-0.927	0.357		-0.434	0.158
CN Aβ-/Tau-	Entorhinal cortex	Age	-0.046	0.114	-0.402	0.689		-0.274	0.182
CN Aβ-/Tau-	Entorhinal cortex	Sex (male)	0.332	0.259	1.281	0.204		-0.184	0.849
CN Aβ-/Tau-	Entorhinal cortex	ICV	0.285	0.122	2.33	0.022		0.041	0.529
CN Aβ-/Tau-	Entorhinal cortex	Syntaxin-7	0.167	0.108	1.555	0.124	0.290759	-0.047	0.382
CN Aβ-/Tau-	Entorhinal cortex	Intercept	-0.122	0.149	-0.817	0.416		-0.42	0.175
CN Aβ-/Tau-	Entorhinal cortex	Age	0.005	0.11	0.042	0.966		-0.215	0.224
CN Aβ-/Tau-	Entorhinal cortex	Sex (male)	0.294	0.261	1.129	0.262		-0.225	0.814
CN Aβ-/Tau-	Entorhinal cortex	ICV	0.286	0.123	2.325	0.023		0.041	0.531
CN Aβ-/Tau-	Entorhinal cortex	Complexin-2	0.128	0.104	1.231	0.222	0.368465	-0.079	0.336
CN Aβ-/Tau-	Entorhinal cortex	Intercept	-0.136	0.15	-0.908	0.367		-0.434	0.162
CN Aβ-/Tau-	Entorhinal cortex	Age	-0.016	0.111	-0.145	0.885		-0.238	0.206
CN Aβ-/Tau-	Entorhinal cortex	Sex (male)	0.328	0.262	1.252	0.214		-0.194	0.849
CN Aβ-/Tau-	Entorhinal cortex	ICV	0.274	0.124	2.202	0.031		0.026	0.521
CN Aβ-/Tau-	Entorhinal cortex	14-3-3 ε	0.132	0.105	1.253	0.214	0.368465	-0.078	0.342
CN Aβ-/Tau-	Entorhinal cortex	Intercept	-0.102	0.144	-0.705	0.483		-0.389	0.186
CN Aβ-/Tau-	Entorhinal cortex	Age	-0.12	0.116	-1.034	0.305		-0.351	0.111
CN Aβ-/Tau-	Entorhinal cortex	Sex (male)	0.245	0.252	0.972	0.334		-0.257	0.748
CN Aβ-/Tau-	Entorhinal cortex	ICV	0.294	0.119	2.476	0.015		0.058	0.531
CN Aβ-/Tau-	Entorhinal cortex	14-3-3 ζ/δ	0.301	0.112	2.68	0.009	0.068	0.077	0.524
CN Aβ-/Tau-	Entorhinal cortex	Intercept	-0.156	0.143	-1.087	0.28		-0.441	0.129
CN Aβ-/Tau-	Entorhinal cortex	Age	-0.087	0.11	-0.787	0.434		-0.306	0.133
CN Aβ-/Tau-	Entorhinal cortex	Sex (male)	0.376	0.25	1.501	0.137		-0.123	0.874
CN Aβ-/Tau-	Entorhinal cortex	ICV	0.253	0.118	2.137	0.036		0.017	0.489
CN Aβ-/Tau-	Entorhinal cortex	γ-synuclein	0.306	0.104	2.951	0.004	0.0544	0.1	0.512
CN Aβ-/Tau-	Entorhinal cortex	Intercept	-0.145	0.148	-0.976	0.332		-0.439	0.15
CN Aβ-/Tau-	Entorhinal cortex	Age	-0.028	0.111	-0.255	0.799		-0.249	0.192
CN Aβ-/Tau-	Entorhinal cortex	Sex (male)	0.349	0.259	1.347	0.182		-0.167	0.864
CN Aβ-/Tau-	Entorhinal cortex	ICV	0.278	0.122	2.277	0.026		0.035	0.522
CN Aβ-/Tau-	Entorhinal cortex	β-synuclein	0.179	0.104	1.715	0.09	0.2448	-0.029	0.386
CN Aβ-/Tau-	Entorhinal cortex	Intercept	-0.137	0.15	-0.912	0.364		-0.436	0.162
CN Aβ-/Tau-	Entorhinal cortex	Age	-0.013	0.112	-0.113	0.911		-0.235	0.21
CN Aβ-/Tau-	Entorhinal cortex	Sex (male)	0.33	0.263	1.259	0.212		-0.192	0.853
CN Aβ-/Tau-	Entorhinal cortex	ICV	0.297	0.124	2.399	0.019		0.05	0.543
CN Aβ-/Tau-	Entorhinal cortex	NPTXR	0.13	0.106	1.228	0.223	0.368465	-0.081	0.341
CN Aβ-/Tau-	Entorhinal cortex	Intercept	-0.131	0.15	-0.875	0.384		-0.429	0.167
CN Aβ-/Tau-	Entorhinal cortex	Age	-0.013	0.112	-0.12	0.905		-0.237	0.21
CN Aβ-/Tau-	Entorhinal cortex	Sex (male)	0.316	0.262	1.209	0.23		-0.205	0.837
CN Aβ-/Tau-	Entorhinal cortex	ICV	0.301	0.124	2.432	0.017		0.055	0.548
CN Aβ-/Tau-	Entorhinal cortex	NPTX1	0.119	0.106	1.123	0.265	0.3876	-0.092	0.33
CN Aβ-/Tau-	Entorhinal cortex	Intercept	-0.133	0.149	-0.891	0.376		-0.43	0.164
CN Aβ-/Tau-	Entorhinal cortex	Age	-0.004	0.11	-0.039	0.969		-0.224	0.216
CN Aβ-/Tau-	Entorhinal cortex	Sex (male)	0.321	0.26	1.232	0.222		-0.198	0.839
CN Aβ-/Tau-	Entorhinal cortex	ICV	0.307	0.123	2.493	0.015		0.062	0.553
CN Aβ-/Tau-	Entorhinal cortex	Neurogranin	0.123	0.105	1.18	0.242	0.374	-0.085	0.332
CN Aβ-/Tau-	Entorhinal cortex	Intercept	-0.136	0.146	-0.932	0.354		-0.426	0.154
CN Aβ-/Tau-	Entorhinal cortex	Age	-0.028	0.108	-0.257	0.798		-0.244	0.188
CN Aβ-/Tau-	Entorhinal cortex	Sex (male)	0.327	0.254	1.288	0.202		-0.179	0.834
CN Aβ-/Tau-	Entorhinal cortex	ICV	0.274	0.12	2.279	0.025		0.035	0.514
CN Aβ-/Tau-	Entorhinal cortex	GAP43	0.235	0.102	2.298	0.024	0.136	0.031	0.438
CN Aβ-/Tau-	Entorhinal cortex	Intercept	-0.131	0.151	-0.866	0.389		-0.432	0.17
CN Aβ-/Tau-	Entorhinal cortex	Age	-0.002	0.112	-0.02	0.984		-0.225	0.22
CN Aβ-/Tau-	Entorhinal cortex	Sex (male)	0.315	0.264	1.194	0.236		-0.211	0.842
CN Aβ-/Tau-	Entorhinal cortex	ICV	0.296	0.125	2.372	0.02		0.048	0.545
CN Aβ-/Tau-	Entorhinal cortex	NPTX2	0.09	0.107	0.846	0.4	0.485714	-0.122	0.303
Aβ+/Tau-	Entorhinal cortex	Intercept	-0.195	0.243	-0.803	0.434		-0.71	0.32
Aβ+/Tau-	Entorhinal cortex	Age	-0.406	0.2	-2.028	0.06		-0.83	0.018
Aβ+/Tau-	Entorhinal cortex	Sex (male)	0.818	0.617	1.327	0.203		-0.489	2.126
Aβ+/Tau-	Entorhinal cortex	ICV	0.124	0.272	0.454	0.656		-0.453	0.7
Aβ+/Tau-	Entorhinal cortex	VGF	0.293	0.201	1.459	0.164	0.364129	-0.133	0.718
Aβ+/Tau-	Entorhinal cortex	Intercept	-0.191	0.247	-0.776	0.449		-0.714	0.331
Aβ+/Tau-	Entorhinal cortex	Age	-0.404	0.203	-1.985	0.065		-0.835	0.027
Aβ+/Tau-	Entorhinal cortex	Sex (male)	0.803	0.626	1.283	0.218		-0.524	2.131
Aβ+/Tau-	Entorhinal cortex	ICV	0.133	0.277	0.478	0.639		-0.455	0.72
Aβ+/Tau-	Entorhinal cortex	Secretogranin 2	0.256	0.205	1.247	0.23	0.368465	-0.179	0.691
Aβ+/Tau-	Entorhinal cortex	Intercept	-0.199	0.249	-0.8	0.435		-0.727	0.329
Aβ+/Tau-	Entorhinal cortex	Age	-0.394	0.205	-1.923	0.072		-0.829	0.04
Aβ+/Tau-	Entorhinal cortex	Sex (male)	0.837	0.634	1.319	0.206		-0.508	2.181
Aβ+/Tau-	Entorhinal cortex	ICV	0.092	0.277	0.333	0.743		-0.496	0.68
Aβ+/Tau-	Entorhinal cortex	Chromogranin-A	0.23	0.205	1.121	0.279	0.3876	-0.205	0.664
Aβ+/Tau-	Entorhinal cortex	Intercept	-0.161	0.252	-0.638	0.533		-0.695	0.373
Aβ+/Tau-	Entorhinal cortex	Age	-0.465	0.217	-2.147	0.047		-0.925	-0.006
Aβ+/Tau-	Entorhinal cortex	Sex (male)	0.675	0.644	1.047	0.311		-0.691	2.04
Aβ+/Tau-	Entorhinal cortex	ICV	0.155	0.287	0.542	0.596		-0.453	0.764
Aβ+/Tau-	Entorhinal cortex	GDI-1	0.224	0.219	1.025	0.321	0.404222	-0.239	0.687
Aβ+/Tau-	Entorhinal cortex	Intercept	-0.172	0.239	-0.721	0.482		-0.678	0.334
Aβ+/Tau-	Entorhinal cortex	Age	-0.438	0.197	-2.217	0.041		-0.857	-0.019
Aβ+/Tau-	Entorhinal cortex	Sex (male)	0.722	0.607	1.19	0.251		-0.564	2.009
Aβ+/Tau-	Entorhinal cortex	ICV	0.113	0.266	0.425	0.676		-0.451	0.678
Aβ+/Tau-	Entorhinal cortex	AP2B1	0.329	0.196	1.681	0.112	0.282074	-0.086	0.745
Aβ+/Tau-	Entorhinal cortex	Intercept	-0.148	0.223	-0.665	0.515		-0.62	0.324
Aβ+/Tau-	Entorhinal cortex	Age	-0.464	0.184	-2.517	0.023		-0.855	-0.073
Aβ+/Tau-	Entorhinal cortex	Sex (male)	0.622	0.568	1.095	0.29		-0.582	1.826
Aβ+/Tau-	Entorhinal cortex	ICV	0.207	0.253	0.82	0.424		-0.329	0.744
Aβ+/Tau-	Entorhinal cortex	Syntaxin-1B	0.445	0.186	2.384	0.03	0.140533	0.049	0.84
Aβ+/Tau-	Entorhinal cortex	Intercept	-0.231	0.247	-0.936	0.363		-0.755	0.293
Aβ+/Tau-	Entorhinal cortex	Age	-0.479	0.209	-2.289	0.036		-0.922	-0.035
Aβ+/Tau-	Entorhinal cortex	Sex (male)	0.972	0.639	1.52	0.148		-0.383	2.326
Aβ+/Tau-	Entorhinal cortex	ICV	0.035	0.275	0.127	0.9		-0.548	0.618
Aβ+/Tau-	Entorhinal cortex	Syntaxin-7	0.295	0.213	1.384	0.185	0.368465	-0.157	0.746
Aβ+/Tau-	Entorhinal cortex	Intercept	-0.159	0.227	-0.701	0.493		-0.64	0.322
Aβ+/Tau-	Entorhinal cortex	Age	-0.505	0.192	-2.623	0.018		-0.913	-0.097
Aβ+/Tau-	Entorhinal cortex	Sex (male)	0.668	0.579	1.154	0.265		-0.559	1.895
Aβ+/Tau-	Entorhinal cortex	ICV	0.204	0.258	0.789	0.441		-0.344	0.752
Aβ+/Tau-	Entorhinal cortex	Complexin-2	0.431	0.194	2.227	0.041	0.17425	0.021	0.842
Aβ+/Tau-	Entorhinal cortex	Intercept	-0.19	0.259	-0.734	0.474		-0.74	0.36
Aβ+/Tau-	Entorhinal cortex	Age	-0.39	0.213	-1.827	0.086		-0.842	0.063
Aβ+/Tau-	Entorhinal cortex	Sex (male)	0.8	0.66	1.211	0.243		-0.6	2.199
Aβ+/Tau-	Entorhinal cortex	ICV	0.069	0.29	0.239	0.814		-0.546	0.684
Aβ+/Tau-	Entorhinal cortex	14-3-3 ε	0.035	0.213	0.162	0.873	0.899455	-0.416	0.485
Aβ+/Tau-	Entorhinal cortex	Intercept	-0.123	0.258	-0.479	0.638		-0.67	0.423
Aβ+/Tau-	Entorhinal cortex	Age	-0.328	0.216	-1.52	0.148		-0.785	0.129
Aβ+/Tau-	Entorhinal cortex	Sex (male)	0.519	0.685	0.758	0.46		-0.932	1.97
Aβ+/Tau-	Entorhinal cortex	ICV	0.169	0.292	0.58	0.57		-0.449	0.788
Aβ+/Tau-	Entorhinal cortex	14-3-3 ζ/δ	-0.239	0.227	-1.053	0.308	0.402769	-0.721	0.243
Aβ+/Tau-	Entorhinal cortex	Intercept	-0.191	0.247	-0.772	0.451		-0.715	0.333
Aβ+/Tau-	Entorhinal cortex	Age	-0.504	0.221	-2.284	0.036		-0.972	-0.036
Aβ+/Tau-	Entorhinal cortex	Sex (male)	0.801	0.629	1.274	0.221		-0.532	2.135
Aβ+/Tau-	Entorhinal cortex	ICV	0.106	0.275	0.385	0.705		-0.477	0.69
Aβ+/Tau-	Entorhinal cortex	γ-synuclein	0.276	0.219	1.26	0.226	0.368465	-0.189	0.742
Aβ+/Tau-	Entorhinal cortex	Intercept	-0.243	0.209	-1.165	0.261		-0.685	0.199
Aβ+/Tau-	Entorhinal cortex	Age	-0.467	0.172	-2.708	0.016		-0.832	-0.101
Aβ+/Tau-	Entorhinal cortex	Sex (male)	1.02	0.535	1.907	0.075		-0.114	2.154
Aβ+/Tau-	Entorhinal cortex	ICV	0.127	0.232	0.549	0.591		-0.365	0.619
Aβ+/Tau-	Entorhinal cortex	β-synuclein	0.531	0.177	3.008	0.008	0.068	0.157	0.905
Aβ+/Tau-	Entorhinal cortex	Intercept	-0.219	0.235	-0.933	0.365		-0.717	0.279
Aβ+/Tau-	Entorhinal cortex	Age	-0.379	0.194	-1.956	0.068		-0.789	0.032
Aβ+/Tau-	Entorhinal cortex	Sex (male)	0.921	0.598	1.54	0.143		-0.347	2.189
Aβ+/Tau-	Entorhinal cortex	ICV	0.109	0.262	0.416	0.683		-0.446	0.663
Aβ+/Tau-	Entorhinal cortex	NPTXR	0.357	0.197	1.817	0.088	0.2448	-0.059	0.774
Aβ+/Tau-	Entorhinal cortex	Intercept	-0.185	0.233	-0.792	0.44		-0.679	0.31
Aβ+/Tau-	Entorhinal cortex	Age	-0.425	0.193	-2.203	0.043		-0.834	-0.016
Aβ+/Tau-	Entorhinal cortex	Sex (male)	0.776	0.592	1.311	0.209		-0.48	2.032
Aβ+/Tau-	Entorhinal cortex	ICV	0.121	0.261	0.466	0.648		-0.431	0.674
Aβ+/Tau-	Entorhinal cortex	NPTX1	0.369	0.192	1.923	0.072	0.2448	-0.038	0.776
Aβ+/Tau-	Entorhinal cortex	Intercept	-0.264	0.258	-1.022	0.322		-0.811	0.283
Aβ+/Tau-	Entorhinal cortex	Age	-0.368	0.206	-1.787	0.093		-0.805	0.069
Aβ+/Tau-	Entorhinal cortex	Sex (male)	1.108	0.696	1.593	0.131		-0.366	2.583
Aβ+/Tau-	Entorhinal cortex	ICV	0.027	0.283	0.096	0.924		-0.572	0.627
Aβ+/Tau-	Entorhinal cortex	Neurogranin	0.268	0.227	1.18	0.255	0.385333	-0.213	0.748
Aβ+/Tau-	Entorhinal cortex	Intercept	-0.244	0.262	-0.931	0.366		-0.8	0.312
Aβ+/Tau-	Entorhinal cortex	Age	-0.408	0.209	-1.952	0.069		-0.85	0.035
Aβ+/Tau-	Entorhinal cortex	Sex (male)	1.025	0.705	1.454	0.165		-0.469	2.519
Aβ+/Tau-	Entorhinal cortex	ICV	0.083	0.283	0.293	0.773		-0.517	0.684
Aβ+/Tau-	Entorhinal cortex	GAP43	0.216	0.24	0.899	0.382	0.472291	-0.293	0.724
Aβ+/Tau-	Entorhinal cortex	Intercept	-0.226	0.243	-0.93	0.366		-0.742	0.289
Aβ+/Tau-	Entorhinal cortex	Age	-0.347	0.202	-1.713	0.106		-0.776	0.082
Aβ+/Tau-	Entorhinal cortex	Sex (male)	0.95	0.619	1.533	0.145		-0.363	2.263
Aβ+/Tau-	Entorhinal cortex	ICV	0.065	0.269	0.242	0.812		-0.506	0.636
Aβ+/Tau-	Entorhinal cortex	NPTX2	0.296	0.204	1.452	0.166	0.364129	-0.136	0.729
Aβ+/Tau+	Entorhinal cortex	Intercept	-0.188	0.165	-1.14	0.258		-0.516	0.141
Aβ+/Tau+	Entorhinal cortex	Age	-0.149	0.107	-1.387	0.17		-0.363	0.065
Aβ+/Tau+	Entorhinal cortex	Sex (male)	0.371	0.265	1.401	0.166		-0.157	0.898
Aβ+/Tau+	Entorhinal cortex	ICV	0.379	0.145	2.612	0.011		0.09	0.669
Aβ+/Tau+	Entorhinal cortex	VGF	0.23	0.101	2.28	0.026	0.136	0.029	0.431
Aβ+/Tau+	Entorhinal cortex	Intercept	-0.19	0.164	-1.159	0.25		-0.516	0.136
Aβ+/Tau+	Entorhinal cortex	Age	-0.148	0.106	-1.394	0.168		-0.36	0.064
Aβ+/Tau+	Entorhinal cortex	Sex (male)	0.374	0.263	1.425	0.159		-0.149	0.898
Aβ+/Tau+	Entorhinal cortex	ICV	0.375	0.144	2.611	0.011		0.089	0.662
Aβ+/Tau+	Entorhinal cortex	Secretogranin 2	0.249	0.099	2.519	0.014	0.0952	0.052	0.447
Aβ+/Tau+	Entorhinal cortex	Intercept	-0.181	0.164	-1.098	0.276		-0.508	0.147
Aβ+/Tau+	Entorhinal cortex	Age	-0.163	0.108	-1.516	0.134		-0.377	0.051
Aβ+/Tau+	Entorhinal cortex	Sex (male)	0.357	0.264	1.349	0.182		-0.17	0.884
Aβ+/Tau+	Entorhinal cortex	ICV	0.374	0.144	2.595	0.011		0.087	0.662
Aβ+/Tau+	Entorhinal cortex	Chromogranin-A	0.232	0.1	2.309	0.024	0.136	0.032	0.432
Aβ+/Tau+	Entorhinal cortex	Intercept	-0.203	0.17	-1.198	0.235		-0.542	0.135
Aβ+/Tau+	Entorhinal cortex	Age	-0.13	0.111	-1.17	0.246		-0.351	0.091
Aβ+/Tau+	Entorhinal cortex	Sex (male)	0.401	0.273	1.473	0.145		-0.142	0.945
Aβ+/Tau+	Entorhinal cortex	ICV	0.339	0.15	2.264	0.027		0.041	0.638
Aβ+/Tau+	Entorhinal cortex	GDI-1	0.052	0.106	0.488	0.627	0.698951	-0.16	0.263
Aβ+/Tau+	Entorhinal cortex	Intercept	-0.203	0.169	-1.204	0.233		-0.539	0.133
Aβ+/Tau+	Entorhinal cortex	Age	-0.135	0.11	-1.233	0.222		-0.354	0.083
Aβ+/Tau+	Entorhinal cortex	Sex (male)	0.401	0.271	1.48	0.143		-0.139	0.94
Aβ+/Tau+	Entorhinal cortex	ICV	0.35	0.148	2.363	0.021		0.055	0.646
Aβ+/Tau+	Entorhinal cortex	AP2B1	0.109	0.103	1.064	0.291	0.388	-0.096	0.315
Aβ+/Tau+	Entorhinal cortex	Intercept	-0.205	0.169	-1.21	0.23		-0.542	0.133
Aβ+/Tau+	Entorhinal cortex	Age	-0.133	0.11	-1.208	0.231		-0.351	0.086
Aβ+/Tau+	Entorhinal cortex	Sex (male)	0.404	0.272	1.488	0.141		-0.137	0.946
Aβ+/Tau+	Entorhinal cortex	ICV	0.338	0.149	2.27	0.026		0.041	0.634
Aβ+/Tau+	Entorhinal cortex	Syntaxin-1B	0.064	0.102	0.622	0.536	0.628414	-0.14	0.267
Aβ+/Tau+	Entorhinal cortex	Intercept	-0.191	0.168	-1.138	0.259		-0.527	0.144
Aβ+/Tau+	Entorhinal cortex	Age	-0.162	0.113	-1.433	0.156		-0.387	0.063
Aβ+/Tau+	Entorhinal cortex	Sex (male)	0.378	0.27	1.398	0.166		-0.161	0.917
Aβ+/Tau+	Entorhinal cortex	ICV	0.352	0.147	2.393	0.019		0.059	0.645
Aβ+/Tau+	Entorhinal cortex	Syntaxin-7	0.141	0.106	1.326	0.189	0.368465	-0.071	0.352
Aβ+/Tau+	Entorhinal cortex	Intercept	-0.194	0.17	-1.141	0.258		-0.532	0.145
Aβ+/Tau+	Entorhinal cortex	Age	-0.127	0.11	-1.158	0.251		-0.346	0.092
Aβ+/Tau+	Entorhinal cortex	Sex (male)	0.383	0.273	1.4	0.166		-0.162	0.927
Aβ+/Tau+	Entorhinal cortex	ICV	0.346	0.149	2.319	0.023		0.049	0.644
Aβ+/Tau+	Entorhinal cortex	Complexin-2	0.078	0.102	0.764	0.447	0.533263	-0.125	0.281
Aβ+/Tau+	Entorhinal cortex	Intercept	-0.175	0.17	-1.031	0.306		-0.515	0.164
Aβ+/Tau+	Entorhinal cortex	Age	-0.124	0.11	-1.134	0.261		-0.342	0.094
Aβ+/Tau+	Entorhinal cortex	Sex (male)	0.346	0.274	1.264	0.21		-0.2	0.893
Aβ+/Tau+	Entorhinal cortex	ICV	0.296	0.148	2.003	0.049		0.001	0.591
Aβ+/Tau+	Entorhinal cortex	14-3-3 ε	-0.138	0.105	-1.319	0.191	0.368465	-0.347	0.071
Aβ+/Tau+	Entorhinal cortex	Intercept	-0.199	0.17	-1.171	0.245		-0.539	0.14
Aβ+/Tau+	Entorhinal cortex	Age	-0.105	0.111	-0.948	0.346		-0.325	0.116
Aβ+/Tau+	Entorhinal cortex	Sex (male)	0.394	0.273	1.44	0.154		-0.151	0.939
Aβ+/Tau+	Entorhinal cortex	ICV	0.309	0.153	2.011	0.048		0.003	0.614
Aβ+/Tau+	Entorhinal cortex	14-3-3 ζ/δ	-0.058	0.111	-0.522	0.604	0.684533	-0.278	0.163
Aβ+/Tau+	Entorhinal cortex	Intercept	-0.201	0.168	-1.198	0.235		-0.537	0.134
Aβ+/Tau+	Entorhinal cortex	Age	-0.17	0.116	-1.47	0.146		-0.402	0.061
Aβ+/Tau+	Entorhinal cortex	Sex (male)	0.398	0.27	1.472	0.145		-0.141	0.936
Aβ+/Tau+	Entorhinal cortex	ICV	0.356	0.148	2.399	0.019		0.06	0.651
Aβ+/Tau+	Entorhinal cortex	γ-synuclein	0.138	0.112	1.228	0.224	0.368465	-0.086	0.361
Aβ+/Tau+	Entorhinal cortex	Intercept	-0.203	0.17	-1.193	0.237		-0.542	0.136
Aβ+/Tau+	Entorhinal cortex	Age	-0.118	0.11	-1.073	0.287		-0.338	0.101
Aβ+/Tau+	Entorhinal cortex	Sex (male)	0.401	0.273	1.467	0.147		-0.144	0.945
Aβ+/Tau+	Entorhinal cortex	ICV	0.325	0.15	2.164	0.034		0.026	0.625
Aβ+/Tau+	Entorhinal cortex	β-synuclein	-0.008	0.105	-0.072	0.943	0.957075	-0.217	0.202
Aβ+/Tau+	Entorhinal cortex	Intercept	-0.208	0.161	-1.294	0.2		-0.529	0.113
Aβ+/Tau+	Entorhinal cortex	Age	-0.147	0.105	-1.405	0.164		-0.355	0.062
Aβ+/Tau+	Entorhinal cortex	Sex (male)	0.411	0.258	1.591	0.116		-0.104	0.926
Aβ+/Tau+	Entorhinal cortex	ICV	0.377	0.141	2.666	0.009		0.095	0.659
Aβ+/Tau+	Entorhinal cortex	NPTXR	0.292	0.098	2.987	0.004	0.0544	0.097	0.486
Aβ+/Tau+	Entorhinal cortex	Intercept	-0.209	0.169	-1.238	0.22		-0.546	0.127
Aβ+/Tau+	Entorhinal cortex	Age	-0.13	0.11	-1.182	0.241		-0.348	0.089
Aβ+/Tau+	Entorhinal cortex	Sex (male)	0.413	0.271	1.522	0.132		-0.128	0.954
Aβ+/Tau+	Entorhinal cortex	ICV	0.352	0.148	2.369	0.021		0.056	0.647
Aβ+/Tau+	Entorhinal cortex	NPTX1	0.124	0.103	1.203	0.233	0.368465	-0.082	0.331
Aβ+/Tau+	Entorhinal cortex	Intercept	-0.199	0.169	-1.181	0.242		-0.536	0.137
Aβ+/Tau+	Entorhinal cortex	Age	-0.121	0.109	-1.109	0.271		-0.339	0.097
Aβ+/Tau+	Entorhinal cortex	Sex (male)	0.394	0.271	1.451	0.151		-0.147	0.935
Aβ+/Tau+	Entorhinal cortex	ICV	0.355	0.149	2.391	0.019		0.059	0.652
Aβ+/Tau+	Entorhinal cortex	Neurogranin	0.11	0.102	1.083	0.282	0.3876	-0.093	0.313
Aβ+/Tau+	Entorhinal cortex	Intercept	-0.195	0.171	-1.145	0.256		-0.535	0.145
Aβ+/Tau+	Entorhinal cortex	Age	-0.115	0.11	-1.047	0.299		-0.334	0.104
Aβ+/Tau+	Entorhinal cortex	Sex (male)	0.385	0.274	1.405	0.164		-0.162	0.933
Aβ+/Tau+	Entorhinal cortex	ICV	0.344	0.151	2.272	0.026		0.042	0.646
Aβ+/Tau+	Entorhinal cortex	GAP43	0.046	0.103	0.45	0.654	0.71729	-0.158	0.251
Aβ+/Tau+	Entorhinal cortex	Intercept	-0.191	0.156	-1.224	0.225		-0.503	0.12
Aβ+/Tau+	Entorhinal cortex	Age	-0.114	0.101	-1.128	0.263		-0.316	0.088
Aβ+/Tau+	Entorhinal cortex	Sex (male)	0.378	0.251	1.505	0.137		-0.123	0.878
Aβ+/Tau+	Entorhinal cortex	ICV	0.408	0.138	2.957	0.004		0.133	0.683
Aβ+/Tau+	Entorhinal cortex	NPTX2	0.36	0.094	3.823	0	0	0.172	0.547
