# Supplementary material for: Cerebrospinal fluid markers link to synaptic plasticity responses and Alzheimer’s disease genetic pathways
Source: Mol Neurodegener. 2025 Oct 13;20:107. doi: 10.1186/s13024-025-00899-w (PMC12519626; doi:10.1186/s13024-025-00899-w)
Supplement: Supplementary file 7 — Supplementary Material 7: Supplementary Table 6. Description of data: Detailed statistical results for associations between synapse markers and future verbal memory decline. [file 13024_2025_899_MOESM7_ESM.xlsx]

## Sheet: DDI Aβ+Tau-
CSF biomarker	Variable	Z	std.error	t	pvalue	95 % CI LL	95 % CI UL
14-3-3ζ/δ	MCI Aβ+/Tau-	0.297133	0.301196	0.986511	0.329669	-0.311144	0.90541
14-3-3ε	MCI Aβ+/Tau-	0.351728	0.312235	1.12649	0.26651	-0.278843	0.9823
GAP-43	MCI Aβ+/Tau-	0.1603	0.318519	0.503265	0.617471	-0.482963	0.803562
neurogranin	MCI Aβ+/Tau-	-0.0963491	0.313518	-0.307317	0.760158	-0.729511	0.536813
GDI-1	MCI Aβ+/Tau-	0.0443842	0.313293	0.14167	0.888052	-0.588805	0.677574
complexin-2	MCI Aβ+/Tau-	-0.376938	0.312185	-1.20742	0.23419	-1.00741	0.253532
NPTX2	MCI Aβ+/Tau-	-0.663279	0.298944	-2.21874	0.0320996	-1.26701	-0.0595493

## Sheet: ADC Aβ+Tau-
CSF biomarker	Variable	Z	std.error	t	pvalue	95 % CI LL	95 % CI UL
14-3-3ζ/δ	MCI Aβ+/Tau-	0.351692	0.199418	1.76359	0.081	-0.0444274	0.747811
14-3-3ε	MCI Aβ+/Tau-	0.416587	0.208768	1.99545	0.049	0.00189464	0.831279
GAP-43	MCI Aβ+/Tau-	-0.0978871	0.221148	-0.442631	0.659	-0.537171	0.341397
neurogranin	MCI Aβ+/Tau-	-0.291206	0.217605	-1.33823	0.184	-0.723451	0.14104
GDI-1	MCI Aβ+/Tau-	0.398509	0.202502	1.96793	0.052	-0.0037362	0.800754
complexin-2	MCI Aβ+/Tau-	-0.0917329	0.231879	-0.395606	0.693	-0.552771	0.369305
NPTX2	MCI Aβ+/Tau-	-0.403215	0.20421	-1.97451	0.051	-0.808853	0.00242292

## Sheet: DDI Aβ+Tau+
CSF biomarker	Variable	Z	std.error	t	pvalue	95 % CI LL	95 % CI UL
14-3-3ζ/δ	MCI Aβ+/Tau+	0.364507	0.184568	1.97491	0.0501772	-0.00028556	0.729299
14-3-3ε	MCI Aβ+/Tau+	0.130513	0.185361	0.704101	0.482499	-0.235846	0.496872
GAP-43	MCI Aβ+/Tau+	0.0886619	0.189283	0.468409	0.640195	-0.285448	0.462772
neurogranin	MCI Aβ+/Tau+	0.0644279	0.187775	0.343112	0.732015	-0.306724	0.43558
GDI-1	MCI Aβ+/Tau+	-0.25714	0.185089	-1.38928	0.166892	-0.622981	0.108702
complexin-2	MCI Aβ+/Tau+	-0.219731	0.186978	-1.17517	0.241853	-0.589286	0.149824
NPTX2	MCI Aβ+/Tau+	-0.927203	0.166918	-5.55484	1.29041e-07	-1.25711	-0.597296

## Sheet: ADC Aβ+Tau+
CSF biomarker	Variable	Z	std.error	t	pvalue	95 % CI LL	95 % CI UL
14-3-3ζ/δ	MCI Aβ+/Tau+	0.169078	0.18938	0.892796	0.374	-0.206191	0.544347
14-3-3ε	MCI Aβ+/Tau+	0.120621	0.189527	0.636434	0.526	-0.254939	0.496182
GAP-43	MCI Aβ+/Tau+	-0.217869	0.188787	-1.15405	0.251	-0.591962	0.156225
neurogranin	MCI Aβ+/Tau+	-0.0865295	0.184187	-0.469791	0.639	-0.451509	0.27845
GDI-1	MCI Aβ+/Tau+	-0.163351	0.192381	-0.849101	0.398	-0.544566	0.217865
complexin-2	MCI Aβ+/Tau+	-0.207017	0.195359	-1.05967	0.292	-0.594294	0.18026
NPTX2	MCI Aβ+/Tau+	-0.591946	0.168345	-3.51626	0.001	-0.925534	-0.258358

## Sheet: Meta Aβ+Tau-
CSF biomarker	Variable	Fixed Pooled Z	Fixed 95% CI LL	Fixed 95% CI UL	Fixed p	Random Pooled Z	Random 95% CI LL	Random 95% CI UL	Random p	I²	Tau²
14-3-3ζ/δ	MCI Aβ+/Tau-	0.335	0.009	0.661	0.044	0.335	0.009	0.661	0.044	0	0
14-3-3ε	MCI Aβ+/Tau-	0.397	0.056	0.737	0.022	0.397	0.056	0.737	0.022	0	0
GAP-43	MCI Aβ+/Tau-	-0.014	-0.37	0.342	0.939	-0.014	-0.37	0.342	0.939	0	0
neurogranin	MCI Aβ+/Tau-	-0.228	-0.578	0.123	0.202	-0.228	-0.578	0.123	0.202	0	0
GDI-1	MCI Aβ+/Tau-	0.294	-0.039	0.627	0.084	0.294	-0.039	0.627	0.084	0	0
complexin-2	MCI Aβ+/Tau-	-0.193	-0.558	0.172	0.299	-0.193	-0.558	0.172	0.299	0	0
NPTX2	MCI Aβ+/Tau-	-0.486	-0.816	-0.155	0.004	-0.486	-0.816	-0.155	0.004	0	0

## Sheet: Meta Aβ+Tau+
CSF biomarker	Variable	Fixed Pooled β	Fixed 95% CI LL	Fixed 95% CI UL	Fixed p	Random Pooled β	Random 95% CI LL	Random 95% CI UL	Random p	I²	Tau²
14-3-3ζ/δ	MCI Aβ+/Tau+	0.269	0.01	0.528	0.042	0.269	0.01	0.528	0.042	0	0
14-3-3ε	MCI Aβ+/Tau+	0.126	-0.134	0.385	0.343	0.126	-0.134	0.385	0.343	0	0
GAP-43	MCI Aβ+/Tau+	-0.065	-0.327	0.197	0.627	-0.065	-0.365	0.235	0.672	0.239	0.011
neurogranin	MCI Aβ+/Tau+	-0.013	-0.27	0.245	0.924	-0.013	-0.27	0.245	0.924	0	0
GDI-1	MCI Aβ+/Tau+	-0.212	-0.473	0.049	0.112	-0.212	-0.473	0.049	0.112	0	0
complexin-2	MCI Aβ+/Tau+	-0.214	-0.478	0.051	0.114	-0.214	-0.478	0.051	0.114	0	0
NPTX2	MCI Aβ+/Tau+	-0.761	-0.993	-0.529	0	-0.76	-1.089	-0.432	0	0.5	0.028
