# Supplementary material for: Cerebrospinal fluid markers link to synaptic plasticity responses and Alzheimer’s disease genetic pathways
Source: Mol Neurodegener. 2025 Oct 13;20:107. doi: 10.1186/s13024-025-00899-w (PMC12519626; doi:10.1186/s13024-025-00899-w)
Supplement: Supplementary file 8 — Supplementary Material 8 [file 13024_2025_899_MOESM8_ESM.xlsx]

## Sheet: All cases DDI
term	β	std.error	statistic	p.value	conf.low	conf.high
(Intercept)	0.305	0.055	5.505	0	0.196	0.414
Years of education	0.147	0.032	4.532	0	0.083	0.211
Age	-0.039	0.037	-1.031	0.304	-0.112	0.035
Sex (Female)	0.218	0.064	3.398	0.001	0.092	0.344
Cognitive status (MCI)	-1.34	0.078	-17.139	0	-1.493	-1.186
14-3-3 ζ/δ	-0.134	0.043	-3.145	0.002	-0.218	-0.05
Years	-0.032	0.009	-3.39	0.001	-0.051	-0.013
14-3-3 ζ/δ*Years	-0.045	0.01	-4.516	0	-0.065	-0.025
(Intercept)	0.315	0.056	5.633	0	0.205	0.426
Years of education	0.153	0.033	4.657	0	0.088	0.217
Age	-0.087	0.035	-2.476	0.014	-0.156	-0.018
Sex (Female)	0.244	0.065	3.751	0	0.116	0.372
Cognitive status (MCI)	-1.419	0.073	-19.372	0	-1.563	-1.275
14-3-3 ε	-0.094	0.037	-2.537	0.012	-0.166	-0.021
Years	-0.027	0.01	-2.729	0.007	-0.046	-0.007
14-3-3 ε*Years	-0.012	0.01	-1.15	0.252	-0.032	0.008
(Intercept)	0.325	0.056	5.758	0	0.214	0.436
Years of education	0.147	0.033	4.45	0	0.082	0.213
Age	-0.089	0.035	-2.522	0.012	-0.159	-0.02
Sex (Female)	0.228	0.065	3.492	0.001	0.1	0.357
Cognitive status (MCI)	-1.428	0.076	-18.68	0	-1.578	-1.277
GAP-43	-0.04	0.039	-1.028	0.305	-0.117	0.037
Years	-0.03	0.009	-3.189	0.002	-0.049	-0.012
GAP-43*Years	-0.041	0.01	-4.18	0	-0.06	-0.022
(Intercept)	0.327	0.057	5.737	0	0.215	0.439
Years of education	0.147	0.033	4.43	0	0.082	0.213
Age	-0.095	0.035	-2.675	0.008	-0.164	-0.025
Sex (Female)	0.236	0.066	3.587	0	0.106	0.365
Cognitive status (MCI)	-1.445	0.076	-19.073	0	-1.594	-1.296
Neurogranin	-0.023	0.039	-0.604	0.546	-0.1	0.053
Years	-0.029	0.01	-3.049	0.003	-0.048	-0.01
Neurogranin*Years	-0.036	0.01	-3.628	0	-0.055	-0.016
(Intercept)	0.337	0.056	6.01	0	0.227	0.447
Years of education	0.149	0.033	4.491	0	0.084	0.215
Age	-0.092	0.037	-2.524	0.012	-0.165	-0.02
Sex (Female)	0.229	0.066	3.488	0.001	0.1	0.358
Cognitive status (MCI)	-1.466	0.073	-20.09	0	-1.61	-1.322
GDI-1	-0.009	0.039	-0.228	0.82	-0.085	0.067
Years	-0.027	0.01	-2.779	0.006	-0.045	-0.008
GDI-1*Years	-0.03	0.01	-3.122	0.002	-0.049	-0.011
(Intercept)	0.34	0.056	6.082	0	0.23	0.45
Years of education	0.15	0.033	4.534	0	0.085	0.216
Age	-0.097	0.036	-2.734	0.007	-0.167	-0.027
Sex (Female)	0.227	0.066	3.454	0.001	0.098	0.356
Cognitive status (MCI)	-1.47	0.072	-20.423	0	-1.611	-1.328
Complexin-2	-0.01	0.036	-0.279	0.78	-0.081	0.061
Years	-0.026	0.01	-2.704	0.008	-0.045	-0.007
Complexin-2*Years	-0.027	0.01	-2.743	0.007	-0.047	-0.008
(Intercept)	0.344	0.055	6.213	0	0.235	0.453
Years of education	0.155	0.033	4.702	0	0.09	0.22
Age	-0.108	0.035	-3.093	0.002	-0.176	-0.039
Sex (Female)	0.208	0.066	3.169	0.002	0.079	0.338
Cognitive status (MCI)	-1.45	0.072	-20.278	0	-1.591	-1.309
NPTX2	0.077	0.034	2.257	0.025	0.01	0.144
Years	-0.024	0.01	-2.437	0.016	-0.043	-0.005
NPTX2*Years	-0.008	0.01	-0.795	0.428	-0.027	0.012

## Sheet: All cases ADC
term	β	std.error	statistic	p.value	conf.low	conf.high
(Intercept)	0.157	0.054	2.883	0.004	0.05	0.264
Age	-0.178	0.038	-4.746	0	-0.252	-0.104
Years of education	0.054	0.036	1.508	0.132	-0.016	0.125
Sex (Female)	0.263	0.072	3.633	0	0.121	0.405
Cognitive status (MCI)	-1.027	0.091	-11.289	0	-1.206	-0.848
14-3-3 ζ/δ	-0.139	0.043	-3.234	0.001	-0.223	-0.054
Years	-0.016	0.01	-1.639	0.103	-0.036	0.003
14-3-3 ζ/δ*Years	-0.047	0.01	-4.787	0	-0.066	-0.028
(Intercept)	0.179	0.055	3.268	0.001	0.071	0.287
Age	-0.214	0.037	-5.852	0	-0.286	-0.142
Years of education	0.055	0.037	1.504	0.133	-0.017	0.127
Sex (Female)	0.244	0.074	3.311	0.001	0.099	0.388
Cognitive status (MCI)	-1.087	0.092	-11.877	0	-1.267	-0.907
14-3-3 ε	-0.076	0.041	-1.85	0.065	-0.158	0.005
Years	-0.016	0.01	-1.607	0.11	-0.036	0.004
14-3-3 ε*Years	-0.04	0.01	-4.102	0	-0.059	-0.021
(Intercept)	0.199	0.055	3.646	0	0.092	0.306
Age	-0.238	0.036	-6.662	0	-0.308	-0.168
Years of education	0.059	0.037	1.588	0.113	-0.014	0.132
Sex (Female)	0.239	0.075	3.187	0.002	0.091	0.386
Cognitive status (MCI)	-1.152	0.088	-13.026	0	-1.326	-0.978
GAP-43	-0.036	0.039	-0.912	0.363	-0.113	0.042
Years	-0.017	0.01	-1.663	0.098	-0.037	0.003
GAP-43*Years	-0.026	0.01	-2.509	0.013	-0.046	-0.005
(Intercept)	0.182	0.055	3.316	0.001	0.074	0.29
Age	-0.235	0.036	-6.595	0	-0.305	-0.165
Years of education	0.061	0.037	1.656	0.099	-0.011	0.134
Sex (Female)	0.264	0.076	3.492	0.001	0.115	0.413
Cognitive status (MCI)	-1.128	0.089	-12.74	0	-1.303	-0.954
Neurogranin	-0.075	0.039	-1.89	0.06	-0.152	0.003
Years	-0.017	0.01	-1.612	0.109	-0.037	0.004
Neurogranin*Years	-0.023	0.01	-2.19	0.03	-0.043	-0.002
(Intercept)	0.187	0.054	3.471	0.001	0.081	0.293
Age	-0.21	0.036	-5.763	0	-0.282	-0.138
Years of education	0.062	0.037	1.693	0.091	-0.01	0.134
Sex (Female)	0.235	0.073	3.217	0.001	0.091	0.378
Cognitive status (MCI)	-1.093	0.089	-12.237	0	-1.268	-0.917
GDI-1	-0.098	0.04	-2.457	0.015	-0.176	-0.019
Years	-0.016	0.01	-1.644	0.102	-0.036	0.003
GDI-1*Years	-0.034	0.01	-3.366	0.001	-0.055	-0.014
(Intercept)	0.197	0.055	3.606	0	0.089	0.304
Age	-0.241	0.037	-6.595	0	-0.313	-0.169
Years of education	0.056	0.038	1.482	0.139	-0.018	0.13
Sex (Female)	0.241	0.076	3.189	0.002	0.092	0.39
Cognitive status (MCI)	-1.16	0.089	-13.004	0	-1.335	-0.984
Complexin-2	-0.059	0.039	-1.517	0.13	-0.137	0.018
Years	-0.011	0.01	-1.096	0.274	-0.032	0.009
Complexin-2*Years	-0.014	0.01	-1.364	0.175	-0.035	0.006
(Intercept)	0.212	0.054	3.913	0	0.105	0.319
Age	-0.237	0.037	-6.397	0	-0.309	-0.164
Years of education	0.051	0.037	1.361	0.174	-0.023	0.124
Sex (Female)	0.208	0.076	2.722	0.007	0.058	0.358
Cognitive status (MCI)	-1.167	0.088	-13.25	0	-1.34	-0.994
NPTX2	0.013	0.04	0.319	0.75	-0.067	0.092
Years	-0.017	0.01	-1.607	0.11	-0.037	0.004
NPTX2*Years	0.01	0.01	1.031	0.304	-0.009	0.03

## Sheet: CN Aβ-Tau- DDI
term	β	std.error	statistic	p.value	conf.low	conf.high
(Intercept)	-0.298	0.091	-3.283	0.001	-0.477	-0.119
Age	-0.117	0.067	-1.747	0.083	-0.249	0.015
Years of education	0.251	0.058	4.284	0	0.135	0.366
Sex (Female)	0.436	0.12	3.618	0	0.198	0.674
14-3-3 ζ/δ	-0.139	0.07	-1.99	0.048	-0.276	-0.001
Years	0.014	0.019	0.776	0.44	-0.023	0.052
14-3-3 ζ/δ*Years	-0.035	0.018	-1.882	0.063	-0.071	0.002
(Intercept)	-0.304	0.093	-3.274	0.001	-0.488	-0.121
Age	-0.189	0.063	-2.994	0.003	-0.313	-0.064
Years of education	0.247	0.06	4.083	0	0.127	0.366
Sex (Female)	0.445	0.125	3.572	0	0.199	0.691
14-3-3 ε	-0.011	0.064	-0.176	0.86	-0.137	0.114
Years	0.013	0.019	0.678	0.5	-0.025	0.051
14-3-3 ε*Years	0.004	0.02	0.228	0.82	-0.034	0.043
(Intercept)	-0.309	0.093	-3.334	0.001	-0.491	-0.126
Age	-0.186	0.062	-2.993	0.003	-0.309	-0.063
Years of education	0.246	0.06	4.12	0	0.128	0.364
Sex (Female)	0.451	0.123	3.663	0	0.208	0.694
GAP-43	-0.027	0.065	-0.419	0.676	-0.155	0.1
Years	0.014	0.018	0.77	0.443	-0.022	0.051
GAP-43*Years	-0.048	0.018	-2.631	0.01	-0.085	-0.012
(Intercept)	-0.313	0.093	-3.37	0.001	-0.497	-0.13
Age	-0.191	0.062	-3.059	0.003	-0.314	-0.068
Years of education	0.244	0.06	4.07	0	0.125	0.362
Sex (Female)	0.457	0.124	3.679	0	0.211	0.702
Neurogranin	-0.008	0.066	-0.121	0.904	-0.138	0.122
Years	0.015	0.019	0.79	0.432	-0.022	0.051
Neurogranin*Years	-0.048	0.018	-2.596	0.011	-0.084	-0.011
(Intercept)	-0.307	0.093	-3.317	0.001	-0.49	-0.124
Age	-0.177	0.064	-2.789	0.006	-0.303	-0.052
Years of education	0.245	0.06	4.092	0	0.127	0.363
Sex (Female)	0.449	0.123	3.637	0	0.205	0.693
GDI-1	-0.026	0.065	-0.404	0.687	-0.155	0.102
Years	0.014	0.019	0.737	0.463	-0.023	0.051
GDI-1*Years	-0.032	0.018	-1.753	0.083	-0.068	0.004
(Intercept)	-0.304	0.093	-3.272	0.001	-0.487	-0.12
Age	-0.187	0.062	-3	0.003	-0.31	-0.064
Years of education	0.25	0.06	4.168	0	0.131	0.369
Sex (Female)	0.442	0.123	3.588	0	0.199	0.686
Complexin-2	-0.033	0.064	-0.52	0.604	-0.159	0.093
Years	0.014	0.019	0.747	0.457	-0.023	0.052
Complexin-2*Years	-0.031	0.019	-1.665	0.099	-0.068	0.006
(Intercept)	-0.315	0.094	-3.363	0.001	-0.499	-0.13
Age	-0.19	0.063	-3.034	0.003	-0.314	-0.066
Years of education	0.244	0.06	4.065	0	0.126	0.363
Sex (Female)	0.455	0.125	3.631	0	0.208	0.703
NPTX2	0.004	0.065	0.064	0.949	-0.124	0.132
Years	0.015	0.019	0.819	0.415	-0.022	0.053
NPTX2*Years	-0.038	0.019	-2.026	0.046	-0.076	-0.001

## Sheet: CN Aβ-Tau- ADC
term	β	std.error	statistic	p.value	conf.low	conf.high
(Intercept)	-0.248	0.083	-2.978	0.003	-0.412	-0.084
Age	-0.275	0.067	-4.112	0	-0.407	-0.143
Years of education	0.154	0.063	2.427	0.016	0.029	0.278
Sex (Female)	0.424	0.127	3.343	0.001	0.174	0.674
14-3-3 ζ/δ	-0.021	0.072	-0.298	0.766	-0.163	0.12
Years	0.025	0.017	1.525	0.131	-0.008	0.058
14-3-3 ζ/δ*Years	-0.025	0.017	-1.519	0.132	-0.058	0.008
(Intercept)	-0.248	0.083	-2.981	0.003	-0.413	-0.084
Age	-0.301	0.064	-4.711	0	-0.426	-0.175
Years of education	0.151	0.063	2.375	0.019	0.025	0.276
Sex (Female)	0.422	0.127	3.321	0.001	0.171	0.673
14-3-3 ε	0.038	0.068	0.558	0.578	-0.097	0.173
Years	0.025	0.017	1.529	0.13	-0.008	0.058
14-3-3 ε*Years	-0.014	0.016	-0.867	0.388	-0.046	0.018
(Intercept)	-0.249	0.083	-2.994	0.003	-0.413	-0.085
Age	-0.295	0.062	-4.751	0	-0.417	-0.172
Years of education	0.149	0.064	2.324	0.021	0.022	0.276
Sex (Female)	0.421	0.128	3.286	0.001	0.168	0.673
GAP-43	0.044	0.068	0.657	0.512	-0.089	0.178
Years	0.025	0.016	1.544	0.127	-0.007	0.058
GAP-43*Years	-0.019	0.016	-1.174	0.244	-0.052	0.013
(Intercept)	-0.249	0.083	-2.988	0.003	-0.414	-0.085
Age	-0.295	0.062	-4.755	0	-0.418	-0.173
Years of education	0.152	0.064	2.391	0.018	0.027	0.278
Sex (Female)	0.425	0.129	3.307	0.001	0.171	0.679
Neurogranin	-0.012	0.066	-0.188	0.851	-0.143	0.118
Years	0.025	0.017	1.523	0.132	-0.008	0.058
Neurogranin*Years	-0.001	0.017	-0.032	0.974	-0.034	0.033
(Intercept)	-0.247	0.083	-2.963	0.003	-0.411	-0.082
Age	-0.29	0.064	-4.536	0	-0.416	-0.164
Years of education	0.154	0.064	2.415	0.017	0.028	0.281
Sex (Female)	0.421	0.127	3.313	0.001	0.17	0.673
GDI-1	-0.017	0.067	-0.253	0.801	-0.15	0.116
Years	0.025	0.016	1.525	0.131	-0.008	0.058
GDI-1*Years	-0.007	0.017	-0.383	0.703	-0.04	0.027
(Intercept)	-0.259	0.084	-3.077	0.002	-0.425	-0.093
Age	-0.316	0.062	-5.056	0	-0.439	-0.192
Years of education	0.161	0.064	2.506	0.013	0.034	0.289
Sex (Female)	0.461	0.128	3.589	0	0.207	0.715
Complexin-2	-0.018	0.069	-0.263	0.793	-0.154	0.118
Years	0.032	0.016	2.022	0.048	0	0.063
Complexin-2*Years	-0.005	0.015	-0.33	0.743	-0.036	0.026
(Intercept)	-0.245	0.084	-2.925	0.004	-0.41	-0.08
Age	-0.292	0.064	-4.589	0	-0.418	-0.167
Years of education	0.149	0.064	2.337	0.021	0.023	0.275
Sex (Female)	0.411	0.13	3.16	0.002	0.154	0.669
NPTX2	0.012	0.069	0.171	0.864	-0.124	0.147
Years	0.025	0.017	1.492	0.139	-0.008	0.058
NPTX2*Years	0.007	0.016	0.421	0.675	-0.025	0.038

## Sheet: Aβ+Tau- DDI
term	β	std.error	statistic	p.value	conf.low	conf.high
(Intercept)	0.684	0.288	2.376	0.023	0.101	1.267
Age	-0.19	0.129	-1.471	0.15	-0.451	0.072
Years of education	0.068	0.126	0.54	0.593	-0.187	0.323
Sex (Female)	0.041	0.269	0.153	0.879	-0.504	0.587
Cognitive status (MCI)	-1.259	0.244	-5.159	0	-1.754	-0.765
14-3-3 ζ/δ	-0.041	0.117	-0.348	0.73	-0.278	0.196
Years	-0.056	0.033	-1.713	0.102	-0.125	0.012
14-3-3 ζ/δ*Years	-0.031	0.037	-0.845	0.405	-0.106	0.044
(Intercept)	0.67	0.286	2.343	0.025	0.091	1.25
Age	-0.198	0.125	-1.584	0.122	-0.452	0.055
Years of education	0.071	0.123	0.576	0.568	-0.178	0.319
Sex (Female)	0.049	0.267	0.183	0.855	-0.493	0.591
Cognitive status (MCI)	-1.238	0.243	-5.099	0	-1.73	-0.746
14-3-3 ε	-0.093	0.12	-0.774	0.444	-0.335	0.15
Years	-0.051	0.033	-1.545	0.139	-0.119	0.018
14-3-3 ε*Years	0.002	0.032	0.059	0.954	-0.066	0.07
(Intercept)	0.719	0.291	2.474	0.018	0.13	1.308
Age	-0.206	0.125	-1.647	0.108	-0.46	0.048
Years of education	0.093	0.123	0.753	0.456	-0.157	0.343
Sex (Female)	0.014	0.271	0.051	0.96	-0.536	0.564
Cognitive status (MCI)	-1.29	0.241	-5.348	0	-1.778	-0.801
GAP-43	0.096	0.11	0.874	0.387	-0.126	0.319
Years	-0.051	0.032	-1.593	0.127	-0.118	0.016
GAP-43*Years	-0.035	0.036	-0.965	0.345	-0.109	0.04
(Intercept)	0.739	0.287	2.577	0.014	0.158	1.32
Age	-0.189	0.124	-1.52	0.137	-0.44	0.063
Years of education	0.112	0.123	0.909	0.369	-0.138	0.362
Sex (Female)	-0.036	0.272	-0.13	0.897	-0.588	0.517
Cognitive status (MCI)	-1.262	0.237	-5.323	0	-1.742	-0.781
Neurogranin	0.138	0.108	1.276	0.209	-0.081	0.357
Years	-0.05	0.032	-1.532	0.142	-0.117	0.018
Neurogranin*Years	-0.014	0.039	-0.356	0.725	-0.093	0.066
(Intercept)	0.668	0.281	2.373	0.023	0.098	1.238
Age	-0.221	0.124	-1.782	0.083	-0.473	0.031
Years of education	0.111	0.122	0.911	0.368	-0.136	0.357
Sex (Female)	0.072	0.264	0.273	0.787	-0.463	0.607
Cognitive status (MCI)	-1.275	0.235	-5.416	0	-1.752	-0.798
GDI-1	0.115	0.118	0.975	0.336	-0.124	0.355
Years	-0.047	0.031	-1.505	0.148	-0.113	0.018
GDI-1*Years	0.036	0.033	1.084	0.288	-0.032	0.105
(Intercept)	0.585	0.277	2.111	0.041	0.024	1.147
Age	-0.206	0.119	-1.726	0.093	-0.448	0.036
Years of education	0.129	0.119	1.082	0.286	-0.112	0.37
Sex (Female)	0.119	0.258	0.46	0.648	-0.404	0.641
Cognitive status (MCI)	-1.178	0.233	-5.057	0	-1.65	-0.706
Complexin-2	0.21	0.114	1.836	0.074	-0.021	0.442
Years	-0.049	0.032	-1.546	0.14	-0.116	0.018
Complexin-2*Years	0.021	0.034	0.616	0.543	-0.049	0.091
(Intercept)	0.553	0.25	2.216	0.033	0.048	1.058
Age	-0.125	0.11	-1.14	0.262	-0.348	0.098
Years of education	0.152	0.107	1.416	0.165	-0.065	0.369
Sex (Female)	0.14	0.232	0.603	0.55	-0.33	0.611
Cognitive status (MCI)	-1.029	0.217	-4.752	0	-1.468	-0.59
NPTX2	0.357	0.099	3.61	0.001	0.157	0.557
Years	-0.052	0.034	-1.541	0.137	-0.122	0.018
NPTX2*Years	-0.001	0.039	-0.021	0.983	-0.08	0.079

## Sheet: Aβ+Tau- ADC
term	β	std.error	statistic	p.value	conf.low	conf.high
(Intercept)	0.1	0.133	0.754	0.453	-0.165	0.365
Age	-0.199	0.086	-2.311	0.024	-0.37	-0.027
Years of education	0.037	0.077	0.48	0.633	-0.117	0.191
Sex (Female)	0.441	0.163	2.715	0.008	0.117	0.766
Cognitive status (MCI)	-0.54	0.171	-3.151	0.002	-0.882	-0.198
14-3-3 ζ/δ	-0.176	0.095	-1.866	0.066	-0.365	0.012
Years	-0.028	0.025	-1.103	0.276	-0.078	0.023
14-3-3 ζ/δ*Years	-0.075	0.024	-3.166	0.003	-0.123	-0.027
(Intercept)	0.117	0.137	0.855	0.395	-0.156	0.39
Age	-0.27	0.081	-3.329	0.001	-0.431	-0.108
Years of education	0.043	0.08	0.536	0.594	-0.117	0.202
Sex (Female)	0.443	0.169	2.62	0.011	0.106	0.781
Cognitive status (MCI)	-0.582	0.176	-3.302	0.002	-0.933	-0.23
14-3-3 ε	-0.069	0.09	-0.763	0.448	-0.249	0.111
Years	-0.028	0.025	-1.097	0.278	-0.078	0.023
14-3-3 ε*Years	-0.073	0.024	-3.081	0.004	-0.121	-0.025
(Intercept)	0.118	0.132	0.892	0.375	-0.146	0.382
Age	-0.319	0.076	-4.178	0	-0.471	-0.167
Years of education	0.052	0.079	0.662	0.51	-0.106	0.21
Sex (Female)	0.419	0.165	2.538	0.013	0.09	0.749
Cognitive status (MCI)	-0.585	0.17	-3.441	0.001	-0.924	-0.246
GAP-43	0.159	0.079	2.027	0.046	0.003	0.316
Years	-0.036	0.027	-1.345	0.185	-0.091	0.018
GAP-43*Years	-0.035	0.026	-1.348	0.184	-0.086	0.017
(Intercept)	0.128	0.132	0.974	0.334	-0.135	0.392
Age	-0.305	0.075	-4.06	0	-0.454	-0.155
Years of education	0.053	0.079	0.669	0.506	-0.105	0.211
Sex (Female)	0.374	0.167	2.233	0.029	0.04	0.708
Cognitive status (MCI)	-0.569	0.171	-3.336	0.001	-0.91	-0.229
Neurogranin	0.166	0.08	2.065	0.043	0.006	0.326
Years	-0.036	0.027	-1.325	0.192	-0.09	0.019
Neurogranin*Years	-0.028	0.026	-1.066	0.292	-0.082	0.025
(Intercept)	0.141	0.135	1.045	0.3	-0.129	0.411
Age	-0.27	0.088	-3.061	0.003	-0.446	-0.094
Years of education	0.062	0.081	0.764	0.447	-0.099	0.223
Sex (Female)	0.406	0.168	2.411	0.019	0.07	0.742
Cognitive status (MCI)	-0.603	0.177	-3.408	0.001	-0.956	-0.25
GDI-1	-0.032	0.089	-0.364	0.717	-0.209	0.145
Years	-0.032	0.026	-1.243	0.221	-0.085	0.02
GDI-1*Years	-0.061	0.027	-2.261	0.028	-0.115	-0.007
(Intercept)	0.138	0.137	1.003	0.32	-0.137	0.413
Age	-0.302	0.082	-3.687	0	-0.465	-0.138
Years of education	0.04	0.082	0.487	0.628	-0.124	0.204
Sex (Female)	0.402	0.172	2.339	0.023	0.059	0.746
Cognitive status (MCI)	-0.634	0.179	-3.54	0.001	-0.991	-0.276
Complexin-2	0.073	0.083	0.882	0.381	-0.093	0.239
Years	-0.02	0.028	-0.713	0.48	-0.078	0.037
Complexin-2*Years	-0.013	0.028	-0.471	0.64	-0.07	0.044
(Intercept)	0.114	0.125	0.914	0.364	-0.135	0.363
Age	-0.215	0.075	-2.885	0.005	-0.364	-0.067
Years of education	0.033	0.074	0.449	0.655	-0.115	0.182
Sex (Female)	0.319	0.157	2.036	0.046	0.006	0.632
Cognitive status (MCI)	-0.496	0.163	-3.032	0.003	-0.822	-0.169
NPTX2	0.272	0.08	3.382	0.001	0.112	0.433
Years	-0.028	0.028	-1.015	0.315	-0.084	0.028
NPTX2*Years	0.02	0.026	0.754	0.455	-0.033	0.072

## Sheet: Aβ+Tau+ DDI
term	β	std.error	statistic	p.value	conf.low	conf.high
(Intercept)	0.877	0.121	7.253	0	0.638	1.116
Age	0.028	0.056	0.497	0.62	-0.084	0.14
Years of education	0.174	0.059	2.94	0.004	0.057	0.291
Sex (Female)	0.239	0.116	2.06	0.041	0.01	0.468
Cognitive status (MCI)	-1.425	0.132	-10.82	0	-1.686	-1.165
14-3-3 ζ/δ	-0.153	0.062	-2.452	0.015	-0.276	-0.03
Years	-0.084	0.019	-4.456	0	-0.122	-0.046
14-3-3 ζ/δ*Years	-0.04	0.02	-2.024	0.048	-0.08	0
(Intercept)	0.868	0.121	7.171	0	0.629	1.108
Age	0.007	0.056	0.118	0.906	-0.104	0.117
Years of education	0.175	0.059	2.958	0.004	0.058	0.292
Sex (Female)	0.287	0.118	2.436	0.016	0.054	0.521
Cognitive status (MCI)	-1.457	0.131	-11.098	0	-1.717	-1.197
14-3-3 ε	-0.181	0.063	-2.873	0.005	-0.305	-0.056
Years	-0.086	0.019	-4.549	0	-0.123	-0.048
14-3-3 ε*Years	0.012	0.02	0.597	0.553	-0.027	0.051
(Intercept)	0.901	0.123	7.313	0	0.657	1.145
Age	0.001	0.057	0.016	0.987	-0.112	0.114
Years of education	0.165	0.061	2.712	0.008	0.045	0.285
Sex (Female)	0.227	0.119	1.917	0.057	-0.007	0.462
Cognitive status (MCI)	-1.467	0.134	-10.932	0	-1.732	-1.201
GAP-43	-0.064	0.065	-0.982	0.328	-0.193	0.065
Years	-0.084	0.019	-4.411	0	-0.122	-0.046
GAP-43*Years	-0.013	0.019	-0.706	0.484	-0.051	0.025
(Intercept)	0.898	0.124	7.255	0	0.653	1.142
Age	0.001	0.057	0.02	0.984	-0.112	0.114
Years of education	0.166	0.061	2.722	0.007	0.045	0.286
Sex (Female)	0.24	0.12	1.995	0.048	0.002	0.477
Cognitive status (MCI)	-1.47	0.134	-10.931	0	-1.736	-1.204
Neurogranin	-0.057	0.067	-0.844	0.4	-0.189	0.076
Years	-0.084	0.019	-4.439	0	-0.122	-0.046
Neurogranin*Years	-0.001	0.019	-0.038	0.97	-0.038	0.037
(Intercept)	0.907	0.124	7.332	0	0.663	1.152
Age	0.007	0.058	0.116	0.908	-0.108	0.122
Years of education	0.169	0.061	2.786	0.006	0.049	0.29
Sex (Female)	0.229	0.12	1.912	0.058	-0.008	0.465
Cognitive status (MCI)	-1.474	0.136	-10.852	0	-1.743	-1.206
GDI-1	-0.022	0.066	-0.328	0.744	-0.152	0.109
Years	-0.081	0.019	-4.248	0	-0.12	-0.043
GDI-1*Years	-0.014	0.02	-0.678	0.501	-0.054	0.027
(Intercept)	0.91	0.124	7.364	0	0.666	1.155
Age	0.006	0.057	0.105	0.917	-0.107	0.119
Years of education	0.169	0.061	2.776	0.006	0.048	0.289
Sex (Female)	0.231	0.119	1.94	0.054	-0.004	0.467
Cognitive status (MCI)	-1.481	0.136	-10.923	0	-1.749	-1.212
Complexin-2	-0.046	0.064	-0.723	0.471	-0.172	0.08
Years	-0.083	0.019	-4.373	0	-0.121	-0.045
Complexin-2*Years	-0.01	0.019	-0.536	0.594	-0.05	0.029
(Intercept)	0.861	0.125	6.901	0	0.614	1.108
Age	0.004	0.057	0.079	0.937	-0.107	0.116
Years of education	0.167	0.06	2.775	0.006	0.048	0.285
Sex (Female)	0.152	0.123	1.234	0.219	-0.091	0.395
Cognitive status (MCI)	-1.348	0.147	-9.185	0	-1.639	-1.058
NPTX2	0.115	0.069	1.663	0.099	-0.022	0.252
Years	-0.087	0.019	-4.65	0	-0.124	-0.049
NPTX2*Years	0.027	0.018	1.52	0.135	-0.009	0.062

## Sheet: Aβ+Tau+ ADC
term	estimate	std.error	statistic	p.value	conf.low	conf.high
(Intercept)	0.692	0.135	5.116	0	0.423	0.962
Age	-0.1	0.07	-1.425	0.158	-0.239	0.04
Years of education	-0.051	0.068	-0.743	0.46	-0.187	0.085
Sex (Female)	0.183	0.14	1.31	0.194	-0.095	0.461
Cognitive status (MCI)	-1.143	0.141	-8.107	0	-1.424	-0.863
14-3-3 ζ/δ	-0.129	0.072	-1.787	0.078	-0.273	0.015
Years	-0.084	0.019	-4.311	0	-0.123	-0.045
14-3-3 ζ/δ*Years	-0.013	0.02	-0.634	0.529	-0.053	0.027
(Intercept)	0.709	0.137	5.159	0	0.436	0.982
Age	-0.108	0.071	-1.523	0.132	-0.249	0.033
Years of education	-0.046	0.07	-0.663	0.509	-0.185	0.092
Sex (Female)	0.176	0.143	1.227	0.223	-0.109	0.461
Cognitive status (MCI)	-1.17	0.142	-8.231	0	-1.453	-0.887
14-3-3 ε	-0.078	0.072	-1.086	0.281	-0.221	0.065
Years	-0.084	0.019	-4.349	0	-0.123	-0.045
14-3-3 ε*Years	-0.012	0.02	-0.6	0.55	-0.053	0.028
(Intercept)	0.741	0.137	5.416	0	0.469	1.013
Age	-0.122	0.072	-1.677	0.097	-0.266	0.023
Years of education	-0.05	0.071	-0.701	0.486	-0.19	0.091
Sex (Female)	0.144	0.145	0.992	0.324	-0.144	0.432
Cognitive status (MCI)	-1.199	0.143	-8.359	0	-1.484	-0.913
GAP-43	-0.043	0.074	-0.578	0.565	-0.19	0.104
Years	-0.084	0.02	-4.293	0	-0.123	-0.044
GAP-43*Years	0.016	0.019	0.83	0.41	-0.022	0.053
(Intercept)	0.73	0.137	5.313	0	0.456	1.003
Age	-0.121	0.071	-1.694	0.094	-0.262	0.021
Years of education	-0.044	0.071	-0.621	0.536	-0.185	0.097
Sex (Female)	0.17	0.149	1.146	0.255	-0.126	0.467
Cognitive status (MCI)	-1.201	0.143	-8.424	0	-1.485	-0.917
Neurogranin	-0.071	0.074	-0.969	0.335	-0.217	0.075
Years	-0.084	0.02	-4.318	0	-0.123	-0.045
Neurogranin*Years	0.013	0.018	0.704	0.485	-0.024	0.049
(Intercept)	0.724	0.134	5.412	0	0.458	0.991
Age	-0.127	0.07	-1.827	0.071	-0.266	0.011
Years of education	-0.046	0.069	-0.676	0.501	-0.183	0.09
Sex (Female)	0.171	0.139	1.228	0.223	-0.106	0.448
Cognitive status (MCI)	-1.189	0.139	-8.523	0	-1.466	-0.911
GDI-1	-0.128	0.07	-1.812	0.074	-0.268	0.012
Years	-0.084	0.019	-4.338	0	-0.123	-0.045
GDI-1*Years	-0.007	0.02	-0.361	0.719	-0.047	0.033
(Intercept)	0.716	0.137	5.242	0	0.444	0.987
Age	-0.127	0.071	-1.786	0.078	-0.269	0.015
Years of education	-0.062	0.07	-0.885	0.379	-0.202	0.078
Sex (Female)	0.09	0.144	0.622	0.536	-0.198	0.377
Cognitive status (MCI)	-1.151	0.146	-7.857	0	-1.443	-0.859
Complexin-2	-0.031	0.073	-0.421	0.675	-0.177	0.115
Years	-0.081	0.02	-4.088	0	-0.12	-0.041
Complexin-2*Years	-0.003	0.02	-0.161	0.873	-0.043	0.036
(Intercept)	0.734	0.136	5.416	0	0.464	1.003
Age	-0.141	0.073	-1.931	0.057	-0.287	0.004
Years of education	-0.033	0.071	-0.464	0.644	-0.175	0.109
Sex (Female)	0.199	0.149	1.329	0.188	-0.099	0.496
Cognitive status (MCI)	-1.237	0.145	-8.507	0	-1.526	-0.947
NPTX2	-0.105	0.079	-1.324	0.189	-0.262	0.053
Years	-0.085	0.019	-4.36	0	-0.124	-0.046
NPTX2*Years	0.007	0.02	0.344	0.732	-0.033	0.047
